# Supplementary material for: {5-Methyl-1-[8-(trifluoro­meth­yl)quinolin-4-yl]-1H-1,2,3-triazol-4-yl}(morpholino)methanone
Source: Acta Crystallogr Sect E Struct Rep Online. 2008 Nov 20;64(Pt 12):o2375. doi: 10.1107/S1600536808037562 (PMC2959961; doi:10.1107/S1600536808037562)
Supplement: Supplementary file 1 [file e-64-o2375-sup1.cif]

##############################################################################
###                                                                        ###
###        Electronic paper (Acta Crystallographica Section E)             ###
###                                                                        ###
##############################################################################
#                                                                            #
# This CIF contains the data in a paper accepted for publication in Acta     #
# Crystallographica Section E. It conforms to the requirements of Notes      #
# for Authors for Section E, and has been peer reviewed under the auspices   #
# of the IUCr Commission on Journals.                                        #
#                                                                            #
# Full details of the Crystallographic Information File format               #
# are given in the paper "The Crystallographic Information File (CIF):       #
# a New Standard Archive File for Crystallography" by S. R. Hall, F. H.      #
# Allen and I. D. Brown [Acta Cryst. (1991), A47, 655-685].                  #
#                                                                            #
# The current version of the core CIF dictionary is obtainable from          #
# ftp://ftp.iucr.org/pub/cif_core.dic. The current version number is 2.4.    #
#                                                                            #
# Software is freely available for graphical display of the structure(s) in  #
# this CIF.  For information consult the CIF home page http://www.iucr.org/  #
# cif/home.html                                                              #
#                                                                            #
# This file may be used for bona fide research purposes within the           #
# scientific community so long as proper attribution is given to the journal # 
# article from which it was obtained.                                        #
#                                                                            #
##############################################################################
                                             
data_global
_audit_creation_method     'PLATON <TABLE ACC> option'
_journal_date_recd_electronic     2008-11-06
_journal_date_accepted     2008-11-12
_journal_name_full     'Acta Crystallographica, Section E'
_journal_year     2008
_journal_volume     64
_journal_issue     12
_journal_page_first     o2375
_journal_page_last     o2375
_journal_paper_category     QO
_journal_coeditor_code     BQ2106
_publ_contact_author_name
;
A. Thiruvalluvar
;
_publ_contact_author_address
;
PG Research Department of Physics
Rajah Serfoji Government College (Autonomous)
Thanjavur-613 005
Tamil Nadu
India
;
_publ_contact_author_email     athiru@vsnl.net
_publ_contact_author_fax     'none'
_publ_contact_author_phone     '+91(4362)255490'
_publ_section_title
;\
{5-Methyl-1-[8-(trifluoromethyl)quinolin-4-yl]-1<i>H</i>-1,2,3-triazol-4-yl}\
(morpholino)methanone
;
loop_
    _publ_author_name
    _publ_author_footnote
    _publ_author_address
    'N. Anuradha'
;
?
;
;
PG Research Department of Physics,
Rajah Serfoji Government College (Autonomous),
Thanjavur 613 005,
Tamil Nadu,
India
;
    'A. Thiruvalluvar'
;
?
;
;
PG Research Department of Physics,
Rajah Serfoji Government College (Autonomous),
Thanjavur 613 005,
Tamil Nadu,
India
;
    'M. Mahalinga'
;
?
;
;
SeQuent Scientific Limited,
120 A&B Industrial area,
Baikampady,
New Mangalore 575 011,
India
;
    'R. J. Butcher'
;
?
;
;
Department of Chemistry,
Howard University,
525 College Street NW,
Washington, DC 20059,
USA
;
data_I
_chemical_name_systematic
;
{5-Methyl-1-[8-(trifluoromethyl)quinolin-4-yl]-1<i>H</i>-1,2,3-triazol-4-\
yl}(morpholino)methanone
;
_chemical_name_common
;
4-[5-Methyl-4-(morpholin-4-ylcarbonyl)-1<i>H</i>-1,2,3-triazol-1-yl]-
8-(trifluoromethyl)quinoline
;
_chemical_formula_moiety     'C18 H16 F3 N5 O2'
_chemical_formula_sum     'C18 H16 F3 N5 O2'
_chemical_formula_structural     'C18 H16 F3 N5 O2'
_chemical_formula_iupac     'C18 H16 F3 N5 O2'
_chemical_formula_weight     391.36
_chemical_melting_point     464.5
_symmetry_cell_setting     Triclinic
_symmetry_space_group_name_H-M     'P -1'
_symmetry_space_group_name_Hall     '-P 1'
loop_
    _symmetry_equiv_pos_site_id
    _symmetry_equiv_pos_as_xyz
    1 x,y,z
    2 -x,-y,-z
_cell_length_a     9.2836(15)
_cell_length_b     9.6164(11)
_cell_length_c     9.9272(11)
_cell_angle_alpha     92.082(9)
_cell_angle_beta     93.063(11)
_cell_angle_gamma     105.728(12)
_cell_volume     850.7(2)
_cell_formula_units_Z     2
_cell_measurement_reflns_used     4281
_cell_measurement_theta_min     4.7754
_cell_measurement_theta_max     32.6639
_cell_measurement_temperature     200(2)
_cell_special_details
;
;
_exptl_crystal_description     'needle'
_exptl_crystal_colour     'colourless'
_exptl_crystal_size_max     0.53
_exptl_crystal_size_mid     0.28
_exptl_crystal_size_min     0.22
_exptl_crystal_size_rad     ?
_exptl_crystal_density_diffrn     1.528
_exptl_crystal_density_meas     ?
_exptl_crystal_density_method     'Not Measured'
_exptl_crystal_F_000     404
_exptl_absorpt_coefficient_mu     0.126
_exptl_absorpt_correction_type     'multi-scan'
_exptl_absorpt_process_details     '(CrysAlis RED; Oxford Diffraction, 2008)'
_exptl_absorpt_correction_T_min     0.934
_exptl_absorpt_correction_T_max     0.973
_exptl_special_details
;
;
_diffrn_ambient_temperature     200(2)
_diffrn_radiation_type     MoK\a
_diffrn_radiation_wavelength     0.71073
_diffrn_radiation_source     'fine-focus sealed tube'
_diffrn_radiation_monochromator     graphite
_diffrn_measurement_device_type     'Oxford Diffraction Gemini'
_diffrn_measurement_method     '\f and \w'
_diffrn_detector_area_resol_mean     10.5081
_diffrn_reflns_number     10917
_diffrn_reflns_av_R_equivalents     0.0512
_diffrn_reflns_av_sigmaI/netI     0.0847
_diffrn_reflns_theta_min     4.77
_diffrn_reflns_theta_max     32.59
_diffrn_reflns_theta_full     25.00
_diffrn_measured_fraction_theta_max     0.888
_diffrn_measured_fraction_theta_full     0.983
_diffrn_reflns_limit_h_min     -12
_diffrn_reflns_limit_h_max     13
_diffrn_reflns_limit_k_min     -14
_diffrn_reflns_limit_k_max     13
_diffrn_reflns_limit_l_min     -14
_diffrn_reflns_limit_l_max     14
_diffrn_standards_number     0
_diffrn_standards_interval_count     0
_diffrn_standards_interval_time     0
_diffrn_standards_decay_%     0
_refine_special_details
;
Refinement of <i>F</i>^2^ against ALL reflections. The weighted <i>R</i>-factor
<i>wR</i> and goodness of fit <i>S</i> are based on <i>F</i>^2^, conventional
<i>R</i>-factors <i>R</i> are based on <i>F</i>, with <i>F</i> set to zero for
negative <i>F</i>^2^. The threshold expression of <i>F</i>^2^ >
2\s(<i>F</i>^2^) is used only for calculating <i>R</i>-factors(gt) <i>etc</i>.
and is not relevant to the choice of reflections for refinement.
<i>R</i>-factors based on <i>F</i>^2^ are statistically about twice as large
as those based on <i>F</i>, and <i>R</i>- factors based on ALL data will be
even larger.
;
_reflns_number_total     5503
_reflns_number_gt     2919
_reflns_threshold_expression     I>2\s(I)
_refine_ls_structure_factor_coef     Fsqd
_refine_ls_matrix_type     full
_refine_ls_R_factor_all     0.1255
_refine_ls_R_factor_gt     0.0774
_refine_ls_wR_factor_gt     0.2075
_refine_ls_wR_factor_ref     0.2617
_refine_ls_goodness_of_fit_ref     1.017
_refine_ls_restrained_S_all     1.017
_refine_ls_number_reflns     5503
_refine_ls_number_parameters     300
_refine_ls_number_restraints     0
_refine_ls_hydrogen_treatment     constr
_refine_ls_weighting_scheme     calc
_refine_ls_weighting_details
                 'calc w=1/[\s^2^(Fo^2^)+(0.1618P)^2^] where P=(Fo^2^+2Fc^2^)/3'
_atom_sites_solution_hydrogens     geom
_atom_sites_solution_primary     direct
_atom_sites_solution_secondary     difmap
_refine_ls_shift/su_max     0.001
_refine_ls_shift/su_max_lt     0.001
_refine_ls_shift/su_mean     0.000
_refine_diff_density_max     0.885
_refine_diff_density_min     -0.476
_refine_ls_extinction_method     none
_refine_ls_extinction_coef     ?
loop_
    _atom_type_symbol
    _atom_type_description
    _atom_type_scat_dispersion_real
    _atom_type_scat_dispersion_imag
    _atom_type_scat_source
    O O 0.0106 0.0060 'International Tables Vol C Tables 4.2.6.8 and 6.1.1.4'
    N N 0.0061 0.0033 'International Tables Vol C Tables 4.2.6.8 and 6.1.1.4'
    F F 0.0171 0.0103 'International Tables Vol C Tables 4.2.6.8 and 6.1.1.4'
    H H 0.0000 0.0000 'International Tables Vol C Tables 4.2.6.8 and 6.1.1.4'
    C C 0.0033 0.0016 'International Tables Vol C Tables 4.2.6.8 and 6.1.1.4'
_computing_data_collection     'CrysAlis CCD (Oxford Diffraction, 2008)'
_computing_cell_refinement     'CrysAlis RED (Oxford Diffraction, 2008)'
_computing_data_reduction     'CrysAlis RED (Oxford Diffraction, 2008)'
_computing_structure_solution     'SHELXS97 (Sheldrick, 2008)'
_computing_structure_refinement     'SHELXL97 (Sheldrick, 2008)'
_computing_molecular_graphics     'ORTEP-3 (Farrugia, 1997)'
_computing_publication_material     'PLATON (Spek, 2003)'
loop_
    _atom_site_type_symbol
    _atom_site_label
    _atom_site_fract_x
    _atom_site_fract_y
    _atom_site_fract_z
    _atom_site_U_iso_or_equiv
    _atom_site_thermal_displace_type
    _atom_site_calc_flag
    _atom_site_refinement_flags
    _atom_site_occupancy
    F F1 -0.46264(15) 0.18931(16) 0.05088(17) 0.0495(5) Uani d . 1.000
    F F2 -0.31631(17) 0.15031(16) -0.09678(13) 0.0450(5) Uani d . 1.000
    F F3 -0.31915(17) 0.05319(14) 0.09537(15) 0.0463(5) Uani d . 1.000
    O O1 0.5096(2) 0.69496(19) 0.61981(17) 0.0461(6) Uani d . 1.000
    O O21 0.8837(3) 1.1342(2) 0.5276(2) 0.0574(7) Uani d . 1.000
    N N1 -0.0181(2) 0.18471(18) 0.03929(19) 0.0309(5) Uani d . 1.000
    N N11 0.3262(2) 0.52201(19) 0.23910(18) 0.0281(5) Uani d . 1.000
    N N12 0.4534(2) 0.5836(2) 0.17560(19) 0.0328(5) Uani d . 1.000
    N N13 0.5437(2) 0.6728(2) 0.2630(2) 0.0359(6) Uani d . 1.000
    N N24A 0.6853(5) 0.8662(4) 0.5018(4) 0.0310(10) Uani d P 0.534(5)
    C C1 0.5494(3) 0.7483(2) 0.5121(3) 0.0458(8) Uani d . 1.000
    C C2 0.1246(3) 0.1857(2) 0.0423(3) 0.0377(7) Uani d . 1.000
    C C3 0.2428(3) 0.2962(2) 0.1060(3) 0.0353(7) Uani d . 1.000
    C C4 0.2085(2) 0.4121(2) 0.1684(2) 0.0254(5) Uani d . 1.000
    C C4A 0.0590(2) 0.42273(19) 0.16018(18) 0.0215(5) Uani d . 1.000
    C C5 0.0162(2) 0.5470(2) 0.2076(2) 0.0267(6) Uani d . 1.000
    C C6 -0.1308(3) 0.5473(2) 0.1979(2) 0.0306(6) Uani d . 1.000
    C C7 -0.2428(3) 0.4259(2) 0.1427(2) 0.0302(6) Uani d . 1.000
    C C8 -0.2055(2) 0.3047(2) 0.0935(2) 0.0271(6) Uani d . 1.000
    C C8A -0.0522(2) 0.3025(2) 0.09725(19) 0.0236(5) Uani d . 1.000
    C C14 0.4783(3) 0.6685(2) 0.3837(2) 0.0320(6) Uani d . 1.000
    C C15 0.3391(3) 0.5699(2) 0.3709(2) 0.0303(6) Uani d . 1.000
    C C16 0.2255(3) 0.5135(3) 0.4714(2) 0.0422(8) Uani d . 1.000
    C C18 -0.3250(3) 0.1757(2) 0.0361(2) 0.0326(6) Uani d . 1.000
    C C22A 0.8185(12) 1.0861(9) 0.6366(10) 0.047(2) Uani d P 0.534(5)
    C C23A 0.7731(6) 0.9247(5) 0.6284(4) 0.0395(16) Uani d P 0.534(5)
    C C25A 0.7564(6) 0.9318(5) 0.3820(4) 0.0370(14) Uani d P 0.534(5)
    C C26A 0.8030(12) 1.0939(9) 0.4013(10) 0.046(2) Uani d P 0.534(5)
    C C23B 0.6638(6) 0.9736(6) 0.6483(5) 0.0366(16) Uani d P 0.466(5)
    N N24B 0.6066(6) 0.8915(4) 0.5195(4) 0.0328(14) Uani d P 0.466(5)
    C C22B 0.8321(12) 1.0331(9) 0.6461(12) 0.046(3) Uani d P 0.466(5)
    C C25B 0.6442(6) 0.9771(5) 0.4021(5) 0.0327(14) Uani d P 0.466(5)
    C C26B 0.8137(12) 1.0426(11) 0.4118(12) 0.049(3) Uani d P 0.466(5)
    H H2 0.14907 0.10638 -0.00156 0.0452 Uiso calc R 1.000
    H H16B 0.27710 0.50786 0.55891 0.0633 Uiso calc R 1.000
    H H16C 0.16359 0.41696 0.43998 0.0633 Uiso calc R 1.000
    H H22A 0.72904 1.12206 0.64610 0.0556 Uiso calc PR 0.534(5)
    H H22B 0.88847 1.12224 0.71694 0.0556 Uiso calc PR 0.534(5)
    H H23A 0.86388 0.88951 0.63496 0.0473 Uiso calc PR 0.534(5)
    H H23B 0.71271 0.88908 0.70565 0.0473 Uiso calc PR 0.534(5)
    H H25A 0.68507 0.90210 0.30172 0.0446 Uiso calc PR 0.534(5)
    H H25B 0.84542 0.89691 0.36623 0.0446 Uiso calc PR 0.534(5)
    H H26A 0.86668 1.13632 0.32811 0.0556 Uiso calc PR 0.534(5)
    H H26B 0.71325 1.13077 0.39766 0.0556 Uiso calc PR 0.534(5)
    H H3 0.34351 0.29084 0.10601 0.0423 Uiso calc R 1.000
    H H5 0.09032 0.62952 0.24602 0.0320 Uiso calc R 1.000
    H H6 -0.15791 0.63074 0.22882 0.0368 Uiso calc R 1.000
    H H7 -0.34488 0.42725 0.13926 0.0362 Uiso calc R 1.000
    H H16A 0.16161 0.57888 0.48100 0.0633 Uiso calc R 1.000
    H H22C 0.87722 0.95111 0.63922 0.0551 Uiso calc PR 0.466(5)
    H H22D 0.87115 1.08795 0.73275 0.0551 Uiso calc PR 0.466(5)
    H H23C 0.63897 0.90964 0.72455 0.0439 Uiso calc PR 0.466(5)
    H H23D 0.61694 1.05388 0.66020 0.0439 Uiso calc PR 0.466(5)
    H H25C 0.59250 1.05464 0.40105 0.0389 Uiso calc PR 0.466(5)
    H H25D 0.61240 0.91513 0.31811 0.0389 Uiso calc PR 0.466(5)
    H H26C 0.86056 0.96167 0.40598 0.0586 Uiso calc PR 0.466(5)
    H H26D 0.83967 1.09899 0.33083 0.0586 Uiso calc PR 0.466(5)
loop_
    _atom_site_aniso_label
    _atom_site_aniso_U_11
    _atom_site_aniso_U_22
    _atom_site_aniso_U_33
    _atom_site_aniso_U_12
    _atom_site_aniso_U_13
    _atom_site_aniso_U_23
    F1 0.0213(7) 0.0542(9) 0.0675(11) 0.0026(6) 0.0085(7) -0.0172(8)
    F2 0.0394(8) 0.0581(9) 0.0325(7) 0.0072(7) 0.0008(6) -0.0138(6)
    F3 0.0431(9) 0.0326(7) 0.0543(9) -0.0039(6) -0.0011(7) 0.0018(6)
    O1 0.0593(12) 0.0418(9) 0.0343(9) 0.0112(8) -0.0081(8) -0.0002(7)
    O21 0.0619(14) 0.0487(11) 0.0546(12) 0.0067(10) -0.0078(11) -0.0056(9)
    N1 0.0293(10) 0.0270(8) 0.0373(10) 0.0100(7) 0.0030(8) -0.0062(7)
    N11 0.0242(9) 0.0324(8) 0.0283(8) 0.0096(7) 0.0017(7) -0.0047(7)
    N12 0.0233(9) 0.0377(9) 0.0363(10) 0.0067(7) 0.0048(8) -0.0052(8)
    N13 0.0306(10) 0.0340(9) 0.0394(11) 0.0045(8) -0.0031(8) -0.0040(8)
    N24A 0.035(2) 0.0281(17) 0.0241(17) -0.0003(15) 0.0002(16) -0.0037(13)
    C1 0.0709(19) 0.0238(10) 0.0342(12) 0.0035(11) -0.0191(12) -0.0020(9)
    C2 0.0310(12) 0.0310(10) 0.0527(14) 0.0135(9) 0.0012(10) -0.0125(9)
    C3 0.0242(10) 0.0368(11) 0.0465(13) 0.0134(9) -0.0006(10) -0.0109(9)
    C4 0.0191(9) 0.0281(9) 0.0280(10) 0.0058(7) 0.0001(8) -0.0031(7)
    C4A 0.0184(9) 0.0226(8) 0.0224(9) 0.0037(7) 0.0057(7) -0.0029(7)
    C5 0.0263(10) 0.0282(9) 0.0258(10) 0.0084(8) 0.0041(8) -0.0063(7)
    C6 0.0296(11) 0.0333(10) 0.0320(11) 0.0132(9) 0.0081(9) -0.0029(8)
    C7 0.0223(10) 0.0386(11) 0.0309(11) 0.0096(8) 0.0093(8) -0.0038(8)
    C8 0.0240(10) 0.0307(10) 0.0262(10) 0.0063(8) 0.0063(8) -0.0003(7)
    C8A 0.0243(10) 0.0230(8) 0.0237(9) 0.0068(7) 0.0039(8) -0.0019(7)
    C14 0.0374(12) 0.0269(10) 0.0320(11) 0.0114(9) -0.0052(9) -0.0015(8)
    C15 0.0350(12) 0.0339(10) 0.0250(10) 0.0153(9) 0.0003(9) -0.0033(8)
    C16 0.0407(14) 0.0551(14) 0.0297(11) 0.0106(11) 0.0080(10) -0.0019(10)
    C18 0.0264(11) 0.0381(11) 0.0326(11) 0.0079(9) 0.0068(9) -0.0061(9)
    C22A 0.047(4) 0.043(4) 0.044(3) 0.005(3) -0.001(3) -0.013(4)
    C23A 0.043(3) 0.046(3) 0.024(2) 0.004(2) -0.0029(19) -0.0016(17)
    C25A 0.038(3) 0.036(2) 0.031(2) 0.0001(19) 0.0040(19) -0.0035(17)
    C26A 0.049(4) 0.044(4) 0.041(3) 0.006(3) -0.010(3) 0.006(3)
    C23B 0.029(3) 0.047(3) 0.030(2) 0.005(2) 0.004(2) -0.008(2)
    N24B 0.037(3) 0.031(2) 0.026(2) 0.0027(19) 0.0019(19) -0.0058(15)
    C22B 0.041(4) 0.040(5) 0.049(4) 0.002(4) -0.012(3) -0.007(4)
    C25B 0.030(2) 0.029(2) 0.036(3) 0.0027(18) 0.001(2) 0.0031(18)
    C26B 0.042(4) 0.059(7) 0.047(4) 0.010(4) 0.017(3) 0.018(5)
_geom_special_details
;
Bond distances, angles <i>etc</i>. have been calculated using the rounded
fractional coordinates. All su's are estimated from the variances of the
(full) variance-covariance matrix. The cell e.s.d.'s are taken into account in
the estimation of distances, angles and torsion angles
;
loop_
    _geom_bond_atom_site_label_1
    _geom_bond_atom_site_label_2
    _geom_bond_site_symmetry_1
    _geom_bond_site_symmetry_2
    _geom_bond_distance
    _geom_bond_publ_flag
    F1 C18 . . 1.334(3) no
    F2 C18 . . 1.344(2) no
    F3 C18 . . 1.349(2) no
    O1 C1 . . 1.234(3) no
    O21 C22A . . 1.306(10) no
    O21 C26A . . 1.411(10) no
    O21 C22B . . 1.565(11) no
    O21 C26B . . 1.434(12) no
    N1 C2 . . 1.321(3) no
    N1 C8A . . 1.371(3) no
    N11 N12 . . 1.368(3) no
    N11 C4 . . 1.429(3) no
    N11 C15 . . 1.359(3) no
    N12 N13 . . 1.292(3) no
    N13 C14 . . 1.369(3) no
    N24A C1 . . 1.461(5) no
    N24A C23A . . 1.467(6) no
    N24A C25A . . 1.470(6) no
    N24B C1 . . 1.333(4) no
    N24B C23B . . 1.472(6) no
    N24B C25B . . 1.454(6) no
    C1 C14 . . 1.488(3) no
    C2 C3 . . 1.406(3) no
    C3 C4 . . 1.375(3) no
    C4 C4A . . 1.417(3) no
    C4A C5 . . 1.430(3) no
    C4A C8A . . 1.423(3) no
    C5 C6 . . 1.364(3) no
    C6 C7 . . 1.407(3) no
    C7 C8 . . 1.383(3) no
    C8 C18 . . 1.493(3) no
    C8 C8A . . 1.428(3) no
    C14 C15 . . 1.376(3) no
    C15 C16 . . 1.498(3) no
    C22A C23A . . 1.492(10) no
    C22B C23B . . 1.513(12) no
    C25A C26A . . 1.503(10) no
    C25B C26B . . 1.525(13) no
    C2 H2 . . 0.9500 no
    C3 H3 . . 0.9500 no
    C5 H5 . . 0.9500 no
    C6 H6 . . 0.9500 no
    C7 H7 . . 0.9500 no
    C16 H16A . . 0.9800 no
    C16 H16B . . 0.9800 no
    C16 H16C . . 0.9800 no
    C22A H22A . . 0.9900 no
    C22A H22B . . 0.9900 no
    C22B H22D . . 0.9900 no
    C22B H22C . . 0.9900 no
    C23A H23B . . 0.9900 no
    C23A H23A . . 0.9900 no
    C23B H23D . . 0.9900 no
    C23B H23C . . 0.9900 no
    C25A H25B . . 0.9900 no
    C25A H25A . . 0.9900 no
    C25B H25D . . 0.9900 no
    C25B H25C . . 0.9900 no
    C26A H26B . . 0.9900 no
    C26A H26A . . 0.9900 no
    C26B H26C . . 0.9900 no
    C26B H26D . . 0.9900 no
loop_
    _geom_contact_atom_site_label_1
    _geom_contact_atom_site_label_2
    _geom_contact_distance
    _geom_contact_site_symmetry_1
    _geom_contact_site_symmetry_2
    _geom_contact_publ_flag
    F1 C3 3.237(3) . 1_455 no
    F1 N12 3.179(3) . 2_565 no
    F1 F3 2.920(2) . 2_455 no
    F2 C22B 3.270(12) . 1_444 no
    F2 C23B 2.965(5) . 1_444 no
    F2 N1 2.945(3) . . no
    F2 C22A 3.100(10) . 1_444 no
    F3 C26A 3.157(10) . 1_445 no
    F3 F1 2.920(2) . 2_455 no
    F3 C25B 3.172(5) . 1_445 no
    F3 N1 2.832(2) . . no
    F3 C25A 3.229(4) . 1_445 no
    F3 C26B 3.328(12) . 1_445 no
    F1 H7 2.3700 . . no
    F1 H3 2.3500 . 1_455 no
    F2 H22D 2.6600 . 1_444 no
    F2 H22A 2.6300 . 1_444 no
    F2 H23D 2.5400 . 1_444 no
    F2 H23C 2.7900 . 1_444 no
    F2 H22B 2.7800 . 1_444 no
    F3 H26A 2.7700 . 1_445 no
    F3 H25D 2.6400 . 1_445 no
    F3 H26D 2.6500 . 1_445 no
    F3 H25A 2.5600 . 1_445 no
    F3 H2 2.6600 . 2_555 no
    O1 C16 3.012(3) . . no
    O1 N11 3.217(3) . 2_666 no
    O1 C15 3.227(3) . 2_666 no
    O21 N24B 2.963(5) . . no
    O21 N24A 2.726(4) . . no
    O1 H23C 2.2700 . . no
    O1 H23B 2.3600 . . no
    O1 H25C 2.8300 . 2_676 no
    O1 H16B 2.4400 . . no
    O21 H16A 2.9100 . 2_676 no
    O21 H25B 2.7700 . 2_776 no
    O21 H26C 2.8300 . 2_776 no
    N1 F2 2.945(3) . . no
    N1 F3 2.832(2) . . no
    N11 O1 3.217(3) . 2_666 no
    N12 F1 3.179(3) . 2_565 no
    N13 C25A 2.893(5) . . no
    N13 C25B 3.071(5) . . no
    N13 N24B 3.168(4) . . no
    N13 N24A 2.971(4) . . no
    N24A N13 2.971(4) . . no
    N24A O21 2.726(4) . . no
    N24B N24B 3.262(7) . 2_676 no
    N24B O21 2.963(5) . . no
    N24B N13 3.168(4) . . no
    N24B C25B 3.056(8) . 2_676 no
    N1 H2 2.7400 . 2_555 no
    N11 H5 2.6700 . . no
    N12 H7 2.7300 . 1_655 no
    N12 H3 2.7700 . . no
    N13 H25A 2.2500 . . no
    N13 H6 2.9400 . 1_655 no
    N13 H25D 2.2800 . . no
    N24B H23D 2.8300 . 2_676 no
    N24B H25C 2.2300 . 2_676 no
    C2 C6 3.558(3) . 2_565 no
    C3 F1 3.237(3) . 1_655 no
    C3 C23A 3.430(5) . 2_666 no
    C4 C7 3.500(3) . 2_565 no
    C4A C16 3.355(3) . . no
    C5 C8A 3.395(3) . 2_565 no
    C5 C15 3.280(3) . . no
    C5 C16 3.255(3) . . no
    C6 C16 3.473(3) . 2_566 no
    C6 C2 3.558(3) . 2_565 no
    C7 C4 3.500(3) . 2_565 no
    C8A C5 3.395(3) . 2_565 no
    C15 C5 3.280(3) . . no
    C15 O1 3.227(3) . 2_666 no
    C16 C5 3.255(3) . . no
    C16 C6 3.473(3) . 2_566 no
    C16 O1 3.012(3) . . no
    C16 C4A 3.355(3) . . no
    C22A F2 3.100(10) . 1_666 no
    C22B F2 3.270(12) . 1_666 no
    C23A C3 3.430(5) . 2_666 no
    C23B F2 2.965(5) . 1_666 no
    C23B C25B 3.041(8) . 2_676 no
    C25A F3 3.229(4) . 1_665 no
    C25A N13 2.893(5) . . no
    C25B N13 3.071(5) . . no
    C25B F3 3.172(5) . 1_665 no
    C25B C23B 3.041(8) . 2_676 no
    C25B C25B 3.503(8) . 2_676 no
    C25B N24B 3.056(8) . 2_676 no
    C26A F3 3.157(10) . 1_665 no
    C26B F3 3.328(12) . 1_665 no
    C1 H25C 2.7300 . 2_676 no
    C1 H16B 3.0000 . . no
    C2 H23B 3.0600 . 2_666 no
    C3 H23C 3.0300 . 2_666 no
    C3 H23B 2.7200 . 2_666 no
    C4 H16C 2.7500 . . no
    C4A H16C 2.9000 . . no
    C5 H16A 2.9300 . . no
    C5 H16C 3.0900 . . no
    C6 H16B 2.8300 . 2_566 no
    C7 H16B 3.0600 . 2_566 no
    C8 H26A 3.0300 . 1_445 no
    C8A H26A 2.8600 . 1_445 no
    C14 H23D 3.0700 . 2_676 no
    C14 H25A 2.7100 . . no
    C14 H25D 2.4900 . . no
    C15 H5 2.7700 . . no
    C16 H5 2.9100 . . no
    C22A H5 2.8200 . 2_676 no
    C22A H25B 3.0800 . 2_776 no
    C22B H26C 2.9100 . 2_776 no
    C23B H25D 3.0600 . 2_676 no
    C23B H25C 2.3400 . 2_676 no
    C25B H23D 2.4000 . 2_676 no
    C25B H25C 2.9800 . 2_676 no
    C26A H23A 3.0900 . 2_776 no
    C26B H22C 2.9300 . 2_776 no
    H2 F3 2.6600 . 2_555 no
    H2 N1 2.7400 . 2_555 no
    H3 H23B 2.5700 . 2_666 no
    H3 F1 2.3500 . 1_655 no
    H3 N12 2.7700 . . no
    H5 N11 2.6700 . . no
    H5 H16A 2.4900 . . no
    H5 C15 2.7700 . . no
    H5 C16 2.9100 . . no
    H5 C22A 2.8200 . 2_676 no
    H5 H22B 2.3600 . 2_676 no
    H6 N13 2.9400 . 1_455 no
    H7 F1 2.3700 . . no
    H7 N12 2.7300 . 1_455 no
    H16A C5 2.9300 . . no
    H16A H5 2.4900 . . no
    H16A O21 2.9100 . 2_676 no
    H16B C6 2.8300 . 2_566 no
    H16B C7 3.0600 . 2_566 no
    H16B C1 3.0000 . . no
    H16B O1 2.4400 . . no
    H16C C4A 2.9000 . . no
    H16C C5 3.0900 . . no
    H16C C4 2.7500 . . no
    H22A H26B 2.4700 . . no
    H22A F2 2.6300 . 1_666 no
    H22B H5 2.3600 . 2_676 no
    H22B F2 2.7800 . 1_666 no
    H22C H26C 2.3200 . . no
    H22C C26B 2.9300 . 2_776 no
    H22C H26C 2.4200 . 2_776 no
    H22D F2 2.6600 . 1_666 no
    H23A H26A 2.5900 . 2_776 no
    H23A C26A 3.0900 . 2_776 no
    H23B O1 2.3600 . . no
    H23B C2 3.0600 . 2_666 no
    H23B H3 2.5700 . 2_666 no
    H23B C3 2.7200 . 2_666 no
    H23C O1 2.2700 . . no
    H23C F2 2.7900 . 1_666 no
    H23C C3 3.0300 . 2_666 no
    H23C H25C 2.5400 . 2_676 no
    H23D H25C 2.5700 . . no
    H23D F2 2.5400 . 1_666 no
    H23D H25D 2.2500 . 2_676 no
    H23D N24B 2.8300 . 2_676 no
    H23D C25B 2.4000 . 2_676 no
    H23D C14 3.0700 . 2_676 no
    H23D H25C 1.9900 . 2_676 no
    H25A N13 2.2500 . . no
    H25A C14 2.7100 . . no
    H25A F3 2.5600 . 1_665 no
    H25B C22A 3.0800 . 2_776 no
    H25B O21 2.7700 . 2_776 no
    H25C O1 2.8300 . 2_676 no
    H25C H23D 2.5700 . . no
    H25C C25B 2.9800 . 2_676 no
    H25C H23C 2.5400 . 2_676 no
    H25C H23D 1.9900 . 2_676 no
    H25C N24B 2.2300 . 2_676 no
    H25C C23B 2.3400 . 2_676 no
    H25C C1 2.7300 . 2_676 no
    H25D F3 2.6400 . 1_665 no
    H25D N13 2.2800 . . no
    H25D H23D 2.2500 . 2_676 no
    H25D C14 2.4900 . . no
    H25D C23B 3.0600 . 2_676 no
    H26A C8 3.0300 . 1_665 no
    H26A F3 2.7700 . 1_665 no
    H26A C8A 2.8600 . 1_665 no
    H26A H23A 2.5900 . 2_776 no
    H26B H22A 2.4700 . . no
    H26C H22C 2.3200 . . no
    H26C O21 2.8300 . 2_776 no
    H26C C22B 2.9100 . 2_776 no
    H26C H22C 2.4200 . 2_776 no
    H26D F3 2.6500 . 1_665 no
loop_
    _geom_angle_atom_site_label_1
    _geom_angle_atom_site_label_2
    _geom_angle_atom_site_label_3
    _geom_angle_site_symmetry_1
    _geom_angle_site_symmetry_2
    _geom_angle_site_symmetry_3
    _geom_angle
    _geom_angle_publ_flag
    C22A O21 C26A . . . 118.7(6) no
    C22B O21 C26B . . . 101.9(6) no
    C2 N1 C8A . . . 117.59(18) no
    N12 N11 C4 . . . 119.49(17) no
    N12 N11 C15 . . . 111.24(18) no
    C4 N11 C15 . . . 129.00(19) no
    N11 N12 N13 . . . 106.99(17) no
    N12 N13 C14 . . . 109.29(19) no
    C1 N24A C23A . . . 116.8(3) no
    C1 N24A C25A . . . 130.2(4) no
    C23A N24A C25A . . . 112.9(4) no
    C1 N24B C23B . . . 122.3(4) no
    C1 N24B C25B . . . 123.6(4) no
    C23B N24B C25B . . . 113.2(4) no
    N24A C1 C14 . . . 116.7(3) no
    N24B C1 C14 . . . 121.6(3) no
    O1 C1 C14 . . . 118.48(19) no
    O1 C1 N24B . . . 114.9(3) no
    O1 C1 N24A . . . 123.2(3) no
    N1 C2 C3 . . . 124.4(2) no
    C2 C3 C4 . . . 118.1(2) no
    C3 C4 C4A . . . 120.16(19) no
    N11 C4 C4A . . . 120.93(17) no
    N11 C4 C3 . . . 118.90(19) no
    C5 C4A C8A . . . 119.32(17) no
    C4 C4A C8A . . . 116.74(17) no
    C4 C4A C5 . . . 123.92(17) no
    C4A C5 C6 . . . 120.15(17) no
    C5 C6 C7 . . . 121.0(2) no
    C6 C7 C8 . . . 120.5(2) no
    C8A C8 C18 . . . 119.66(18) no
    C7 C8 C8A . . . 120.05(19) no
    C7 C8 C18 . . . 120.3(2) no
    N1 C8A C4A . . . 122.68(18) no
    N1 C8A C8 . . . 118.56(17) no
    C4A C8A C8 . . . 118.76(17) no
    N13 C14 C1 . . . 126.0(2) no
    C1 C14 C15 . . . 124.6(2) no
    N13 C14 C15 . . . 109.24(18) no
    C14 C15 C16 . . . 132.13(19) no
    N11 C15 C16 . . . 124.6(2) no
    N11 C15 C14 . . . 103.20(19) no
    F1 C18 F2 . . . 106.17(19) no
    F1 C18 F3 . . . 106.26(18) no
    F1 C18 C8 . . . 112.44(17) no
    F3 C18 C8 . . . 112.44(19) no
    F2 C18 F3 . . . 106.18(16) no
    F2 C18 C8 . . . 112.84(18) no
    O21 C22A C23A . . . 109.8(7) no
    O21 C22B C23B . . . 114.1(7) no
    N24A C23A C22A . . . 111.7(5) no
    N24B C23B C22B . . . 108.5(6) no
    N24A C25A C26A . . . 110.5(5) no
    N24B C25B C26B . . . 107.5(6) no
    O21 C26A C25A . . . 109.2(6) no
    O21 C26B C25B . . . 119.4(8) no
    N1 C2 H2 . . . 118.00 no
    C3 C2 H2 . . . 118.00 no
    C2 C3 H3 . . . 121.00 no
    C4 C3 H3 . . . 121.00 no
    C4A C5 H5 . . . 120.00 no
    C6 C5 H5 . . . 120.00 no
    C5 C6 H6 . . . 119.00 no
    C7 C6 H6 . . . 120.00 no
    C6 C7 H7 . . . 120.00 no
    C8 C7 H7 . . . 120.00 no
    C15 C16 H16A . . . 109.00 no
    C15 C16 H16B . . . 109.00 no
    C15 C16 H16C . . . 109.00 no
    H16A C16 H16B . . . 109.00 no
    H16A C16 H16C . . . 109.00 no
    H16B C16 H16C . . . 110.00 no
    O21 C22A H22A . . . 110.00 no
    O21 C22A H22B . . . 110.00 no
    C23A C22A H22A . . . 110.00 no
    C23A C22A H22B . . . 110.00 no
    H22A C22A H22B . . . 108.00 no
    O21 C22B H22C . . . 109.00 no
    O21 C22B H22D . . . 109.00 no
    C23B C22B H22C . . . 109.00 no
    C23B C22B H22D . . . 109.00 no
    H22C C22B H22D . . . 108.00 no
    H23A C23A H23B . . . 108.00 no
    N24A C23A H23B . . . 109.00 no
    C22A C23A H23A . . . 109.00 no
    N24A C23A H23A . . . 109.00 no
    C22A C23A H23B . . . 109.00 no
    N24B C23B H23D . . . 110.00 no
    C22B C23B H23C . . . 110.00 no
    N24B C23B H23C . . . 110.00 no
    H23C C23B H23D . . . 108.00 no
    C22B C23B H23D . . . 110.00 no
    N24A C25A H25B . . . 110.00 no
    N24A C25A H25A . . . 110.00 no
    H25A C25A H25B . . . 108.00 no
    C26A C25A H25A . . . 110.00 no
    C26A C25A H25B . . . 110.00 no
    N24B C25B H25D . . . 110.00 no
    H25C C25B H25D . . . 109.00 no
    C26B C25B H25C . . . 110.00 no
    C26B C25B H25D . . . 110.00 no
    N24B C25B H25C . . . 110.00 no
    O21 C26A H26A . . . 110.00 no
    O21 C26A H26B . . . 110.00 no
    C25A C26A H26A . . . 110.00 no
    C25A C26A H26B . . . 110.00 no
    H26A C26A H26B . . . 108.00 no
    O21 C26B H26C . . . 107.00 no
    O21 C26B H26D . . . 107.00 no
    C25B C26B H26C . . . 107.00 no
    C25B C26B H26D . . . 108.00 no
    H26C C26B H26D . . . 107.00 no
loop_
    _geom_torsion_atom_site_label_1
    _geom_torsion_atom_site_label_2
    _geom_torsion_atom_site_label_3
    _geom_torsion_atom_site_label_4
    _geom_torsion_site_symmetry_1
    _geom_torsion_site_symmetry_2
    _geom_torsion_site_symmetry_3
    _geom_torsion_site_symmetry_4
    _geom_torsion
    _geom_torsion_publ_flag
    C26A O21 C22A C23A . . . . 58.9(10) no
    C22A O21 C26A C25A . . . . -58.4(10) no
    C8A N1 C2 C3 . . . . 2.9(4) no
    C2 N1 C8A C4A . . . . -0.5(3) no
    C2 N1 C8A C8 . . . . 179.1(2) no
    C4 N11 N12 N13 . . . . -176.69(18) no
    C15 N11 N12 N13 . . . . -2.2(2) no
    N12 N11 C4 C3 . . . . 51.3(3) no
    N12 N11 C4 C4A . . . . -127.7(2) no
    C15 N11 C4 C3 . . . . -122.1(3) no
    C15 N11 C4 C4A . . . . 59.0(3) no
    N12 N11 C15 C14 . . . . 2.4(2) no
    N12 N11 C15 C16 . . . . -174.1(2) no
    C4 N11 C15 C14 . . . . 176.2(2) no
    C4 N11 C15 C16 . . . . -0.4(4) no
    N11 N12 N13 C14 . . . . 1.1(2) no
    N12 N13 C14 C1 . . . . 176.0(2) no
    N12 N13 C14 C15 . . . . 0.4(3) no
    C23A N24A C1 O1 . . . . -2.2(5) no
    C23A N24A C1 C14 . . . . -167.5(3) no
    C25A N24A C1 O1 . . . . 173.2(4) no
    C25A N24A C1 C14 . . . . 7.9(6) no
    C1 N24A C23A C22A . . . . -134.2(6) no
    C25A N24A C23A C22A . . . . 49.7(7) no
    C1 N24A C25A C26A . . . . 135.5(6) no
    C23A N24A C25A C26A . . . . -49.0(7) no
    O1 C1 C14 N13 . . . . -150.7(2) no
    O1 C1 C14 C15 . . . . 24.3(4) no
    N24A C1 C14 N13 . . . . 15.3(4) no
    N24A C1 C14 C15 . . . . -169.7(3) no
    N1 C2 C3 C4 . . . . -0.7(4) no
    C2 C3 C4 N11 . . . . 177.1(2) no
    C2 C3 C4 C4A . . . . -4.0(3) no
    N11 C4 C4A C5 . . . . 6.7(3) no
    N11 C4 C4A C8A . . . . -175.01(17) no
    C3 C4 C4A C5 . . . . -172.2(2) no
    C3 C4 C4A C8A . . . . 6.1(3) no
    C4 C4A C5 C6 . . . . -178.86(19) no
    C8A C4A C5 C6 . . . . 2.9(3) no
    C4 C4A C8A N1 . . . . -3.9(3) no
    C4 C4A C8A C8 . . . . 176.46(17) no
    C5 C4A C8A N1 . . . . 174.44(18) no
    C5 C4A C8A C8 . . . . -5.2(3) no
    C4A C5 C6 C7 . . . . 0.6(3) no
    C5 C6 C7 C8 . . . . -1.8(3) no
    C6 C7 C8 C8A . . . . -0.6(3) no
    C6 C7 C8 C18 . . . . 179.48(18) no
    C7 C8 C8A N1 . . . . -175.58(18) no
    C7 C8 C8A C4A . . . . 4.1(3) no
    C18 C8 C8A N1 . . . . 4.3(3) no
    C18 C8 C8A C4A . . . . -176.01(17) no
    C7 C8 C18 F1 . . . . -5.8(3) no
    C7 C8 C18 F2 . . . . 114.3(2) no
    C7 C8 C18 F3 . . . . -125.7(2) no
    C8A C8 C18 F1 . . . . 174.31(17) no
    C8A C8 C18 F2 . . . . -65.7(3) no
    C8A C8 C18 F3 . . . . 54.4(3) no
    N13 C14 C15 N11 . . . . -1.7(2) no
    N13 C14 C15 C16 . . . . 174.5(2) no
    C1 C14 C15 N11 . . . . -177.3(2) no
    C1 C14 C15 C16 . . . . -1.2(4) no
    O21 C22A C23A N24A . . . . -52.0(9) no
    N24A C25A C26A O21 . . . . 49.3(9) no
loop_
    _geom_hbond_atom_site_label_D
    _geom_hbond_atom_site_label_H
    _geom_hbond_atom_site_label_A
    _geom_hbond_site_symmetry_A
    _geom_hbond_distance_DH
    _geom_hbond_distance_HA
    _geom_hbond_distance_DA
    _geom_hbond_angle_DHA
    _geom_hbond_publ_flag
    C3 H3 F1 1_655 0.95 2.35 3.237(3) 156 yes
    C7 H7 F1 . 0.95 2.37 2.703(3) 100 yes
    C16 H16B O1 . 0.98 2.44 3.012(3) 117 yes
    C23A H23B O1 . 0.99 2.36 2.812(5) 107 yes
    C25A H25A N13 . 0.99 2.25 2.893(5) 122 yes
