# Supplementary material for: {5-Methyl-1-[8-(trifluoro­meth­yl)quinolin-4-yl]-1H-1,2,3-triazol-4-yl}(morpholino)methanone
Source: Acta Crystallogr Sect E Struct Rep Online. 2008 Nov 20;64(Pt 12):o2375. doi: 10.1107/S1600536808037562 (PMC2959961; doi:10.1107/S1600536808037562)
Supplement: Supplementary file 2 [file e-64-o2375-Isup2.hkl]

#
# h,k,l, Fc-squared, Fo-squared, sigma(Fo-squared) and status flag
#
data_I
_shelx_title ' at-m13 in P-1    C18H16F3N5O2 Z=2'
_shelx_refln_list_code          4
_shelx_F_calc_maximum      118.18
_exptl_crystal_F_000       404.00
_reflns_d_resolution_high  0.6597
 
loop_
 _symmetry_equiv_pos_as_xyz
 'x, y, z'
 '-x, -y, -z'
 
_cell_length_a     9.2836
_cell_length_b     9.6164
_cell_length_c     9.9272
_cell_angle_alpha  92.082
_cell_angle_beta   93.063
_cell_angle_gamma 105.728
 
_shelx_F_squared_multiplier     1.000
 
loop_
 _refln_index_h
 _refln_index_k
 _refln_index_l
 _refln_F_squared_calc
 _refln_F_squared_meas
 _refln_F_squared_sigma
 _refln_observed_status
   3   0   0      101.25      168.84      2.56 o
   4   0   0      562.28      830.35      5.82 o
   5   0   0      428.96      478.77      5.24 o
   6   0   0      728.19      733.93      6.89 o
   7   0   0       74.61       54.44      4.30 o
   8   0   0       82.42       73.20      6.34 o
   9   0   0      439.96      438.06      5.16 o
  10   0   0       42.30       39.59      3.77 o
  11   0   0       47.08       57.94      4.62 o
  12   0   0        9.02        4.41      6.32 o
 -13   1   0       13.07       11.77      9.98 o
 -12   1   0        2.17        0.94      5.75 o
 -11   1   0        1.15        1.39      5.84 o
 -10   1   0       21.76       21.12      3.26 o
  -8   1   0        0.92        2.72      3.27 o
  -7   1   0      164.41      140.89      4.51 o
  -6   1   0      132.93      116.54      3.61 o
  -5   1   0       66.83       89.93      2.93 o
  -4   1   0     2413.01     3508.48    132.97 o
  -3   1   0      179.34      254.05     48.63 o
   2   1   0     1167.75     1143.09    101.54 o
   3   1   0      385.85      447.15      9.53 o
   4   1   0       86.47       89.18      6.50 o
   5   1   0       81.61       69.35      1.76 o
   6   1   0       87.07       79.89      2.42 o
   7   1   0      676.33      652.75     10.59 o
   8   1   0       42.88       41.40      2.50 o
   9   1   0       13.65       17.47      2.52 o
  10   1   0       40.11       49.72      3.13 o
  11   1   0       18.80       14.78      8.19 o
  12   1   0        6.48       10.92     10.39 o
 -13   2   0        0.01        1.40     11.21 o
 -12   2   0       23.91       26.67      5.61 o
 -11   2   0       21.38       13.99      5.19 o
 -10   2   0        0.50        0.55      4.12 o
  -9   2   0       73.62       52.94      4.20 o
  -8   2   0        0.61       -2.17      2.94 o
  -7   2   0      261.75      245.29      5.12 o
  -6   2   0      275.95      286.55      4.80 o
  -5   2   0      208.13      206.69     14.25 o
  -4   2   0      702.07      874.21      4.22 o
  -3   2   0      565.10      700.93     14.10 o
  -2   2   0     6190.14     5779.63     83.66 o
   1   2   0     1958.33     1994.24     41.50 o
   2   2   0     1840.84     2026.55     18.65 o
   3   2   0      988.30      993.71      6.95 o
   4   2   0      200.51      217.16     10.82 o
   5   2   0       19.74       13.12      1.26 o
   6   2   0       20.92       21.84      1.85 o
   7   2   0       78.84       92.89      3.04 o
   8   2   0        9.84        7.27      2.27 o
   9   2   0        0.92       -0.46      2.33 o
  10   2   0        0.45       -0.15      0.60 o
  11   2   0        0.21       -0.19      0.60 o
  12   2   0        6.98       13.84     12.59 o
 -13   3   0       72.45       84.34      8.64 o
 -12   3   0       14.36       21.21      6.61 o
 -11   3   0       58.89       60.14      5.64 o
 -10   3   0       36.14       28.49      4.83 o
  -9   3   0      236.66      202.03      5.99 o
  -8   3   0       11.67       23.61      3.49 o
  -7   3   0      486.57      509.91      6.88 o
  -6   3   0       48.79       53.77      2.25 o
  -5   3   0      245.40      349.39     17.39 o
  -4   3   0      331.79      382.79      8.19 o
  -3   3   0      893.57      913.61     22.25 o
  -2   3   0     1312.73     1129.74     78.06 o
  -1   3   0     2613.07     2494.45     17.76 o
   0   3   0      787.74      717.61      8.18 o
   1   3   0        1.41        4.02      0.91 o
   2   3   0       74.58       89.82      1.23 o
   3   3   0      737.66      736.18      5.33 o
   4   3   0      160.30      169.99     11.06 o
   5   3   0        8.77       10.93      1.88 o
   6   3   0      335.66      299.97     34.37 o
   7   3   0       40.67       30.78      2.68 o
   8   3   0       17.64       14.94      3.27 o
   9   3   0       44.00       59.71      4.59 o
  10   3   0        0.00        2.57      8.82 o
  12   3   0        4.74        5.21     12.76 o
 -13   4   0       82.42       95.56      8.32 o
 -12   4   0       24.12       25.14      6.87 o
 -11   4   0       31.24       29.93      5.94 o
 -10   4   0        4.14        0.81      5.19 o
  -9   4   0      227.94      177.30      5.85 o
  -8   4   0       50.46       59.48      4.05 o
  -7   4   0       18.33       22.38      1.98 o
  -6   4   0      107.13      104.01      3.88 o
  -5   4   0      734.05      769.72      4.41 o
  -4   4   0       53.65       45.62      2.30 o
  -3   4   0       28.70       22.55      1.51 o
  -2   4   0     2334.11     2183.35     47.62 o
  -1   4   0       71.18       75.64      1.42 o
   0   4   0      280.71      298.74      1.84 o
   1   4   0      177.60      170.88      4.47 o
   2   4   0     1517.11     1464.61     40.62 o
   3   4   0       14.66       15.75      1.78 o
   4   4   0       50.12       37.73      2.55 o
   5   4   0       84.99       85.58      8.77 o
   6   4   0      104.60       96.71      2.93 o
   7   4   0       14.42       12.76      2.84 o
   8   4   0       79.50       79.42      6.22 o
   9   4   0      102.07       99.83      7.49 o
  10   4   0       24.19       29.19      9.00 o
  11   4   0        5.91       13.64     11.65 o
 -13   5   0        7.29       16.81      8.10 o
 -12   5   0       23.70       27.25      7.29 o
 -11   5   0       48.40       45.18      6.35 o
 -10   5   0       24.54       22.02      5.22 o
  -9   5   0       44.34       40.08      4.39 o
  -8   5   0        9.90       12.68      2.42 o
  -7   5   0       11.52       13.49      2.04 o
  -6   5   0        0.27        0.43      0.51 o
  -5   5   0       23.52       22.58      1.05 o
  -4   5   0       44.13       39.42      1.54 o
  -3   5   0      421.91      410.15     16.43 o
  -2   5   0      684.31      660.37     22.83 o
  -1   5   0       18.24       23.97      0.89 o
   0   5   0      127.91      148.14      3.34 o
   1   5   0       22.78       20.09      1.02 o
   2   5   0        0.00        0.19      0.74 o
   3   5   0        0.82       -1.16      1.77 o
   4   5   0       19.94       18.03      1.79 o
   5   5   0       14.02        7.41      3.61 o
   6   5   0       12.51        8.19      2.40 o
   7   5   0       57.15       56.25     14.03 o
   8   5   0        0.27       -0.83      2.46 o
   9   5   0        2.85        5.26      4.87 o
  10   5   0        3.66        9.58     10.63 o
  11   5   0        4.93        4.42     13.39 o
 -13   6   0        1.09        5.33      9.38 o
 -12   6   0        3.84        0.82      7.62 o
 -11   6   0        2.38       -2.60      4.30 o
 -10   6   0       58.06       58.16      5.54 o
  -9   6   0        0.55        2.12      1.77 o
  -8   6   0        0.32       -0.80      1.27 o
  -7   6   0        2.23        0.15      0.69 o
  -6   6   0      503.46      461.17      7.19 o
  -5   6   0      379.02      395.80      8.52 o
  -4   6   0      112.14      102.84      6.55 o
  -3   6   0        2.58        2.51      2.21 o
  -2   6   0      456.35      446.68      9.14 o
  -1   6   0       10.33        8.73      1.13 o
   0   6   0       50.33       46.29      1.48 o
   1   6   0       87.94       91.19      2.51 o
   2   6   0        0.04        0.23      0.67 o
   3   6   0       20.94       21.24      1.63 o
   4   6   0       12.59       10.66      1.94 o
   5   6   0       61.43       38.44      5.29 o
   6   6   0        1.89        2.38      3.19 o
   7   6   0       18.53       11.14      3.95 o
   8   6   0        7.12        6.65      4.57 o
   9   6   0        6.87       11.62      9.67 o
  10   6   0        1.01       -1.81      3.26 o
 -12   7   0        2.57        0.41      8.35 o
 -11   7   0       42.90       54.42      7.31 o
 -10   7   0       45.21       52.24      5.82 o
  -9   7   0       35.06       38.28      4.76 o
  -8   7   0        0.13       -0.14      0.46 o
  -7   7   0      497.84      555.62      6.62 o
  -6   7   0      119.38      106.58      2.43 o
  -5   7   0       92.16       87.06      3.08 o
  -4   7   0       55.40       43.37      1.95 o
  -3   7   0       33.05       29.36      1.78 o
  -2   7   0      146.03      135.18      3.54 o
  -1   7   0       56.24       59.25      1.80 o
   0   7   0      334.52      357.20      2.63 o
   1   7   0      237.97      238.14      2.23 o
   2   7   0       61.70       68.69      2.54 o
   3   7   0        1.62        0.29      0.93 o
   4   7   0       25.36       21.59      2.19 o
   5   7   0        4.77        3.41      4.35 o
   6   7   0       12.10       12.27      3.12 o
   7   7   0       45.52       66.94      5.34 o
   8   7   0        3.31        0.04      1.50 o
   9   7   0        6.81        6.10      7.17 o
 -12   8   0        2.71        6.90      9.21 o
 -11   8   0       10.19       11.54      7.92 o
 -10   8   0       17.56       22.13      6.34 o
  -9   8   0       20.87       18.66      5.37 o
  -8   8   0       21.22       20.04      2.39 o
  -7   8   0       14.48       11.38      1.81 o
  -6   8   0        4.36        0.59      1.43 o
  -5   8   0        9.45        5.13      2.26 o
  -4   8   0      194.02      166.86      2.86 o
  -3   8   0        5.67        5.78      1.70 o
  -2   8   0       20.65       20.95      1.45 o
  -1   8   0       15.01       11.74      1.39 o
   0   8   0      793.78      802.93      6.14 o
   1   8   0        0.19        1.68      1.14 o
   2   8   0       49.08       56.65      2.48 o
   3   8   0       17.90       21.62      2.56 o
   4   8   0       84.59       88.05      3.02 o
   5   8   0        0.54       -0.93      0.98 o
   6   8   0       61.75       78.42      4.53 o
   7   8   0        4.95        6.76      5.52 o
   8   8   0        2.84        2.95      7.12 o
 -12   9   0        2.63        7.79      9.96 o
 -11   9   0        4.11        7.36      8.75 o
 -10   9   0       11.35       12.07      6.97 o
  -9   9   0        0.20        1.08      5.96 o
  -8   9   0       10.73       10.39      3.75 o
  -7   9   0       63.28       76.87      2.17 o
  -6   9   0        0.01       -1.44      1.44 o
  -5   9   0       17.44       20.55      4.93 o
  -4   9   0       23.60       23.82      2.06 o
  -3   9   0        2.05       -0.29      0.76 o
  -2   9   0       10.41        6.10      1.76 o
  -1   9   0        7.59        4.62      1.51 o
   0   9   0        0.79        1.02      2.08 o
   1   9   0        1.20        1.02      1.36 o
   2   9   0      187.15      194.58      4.84 o
   3   9   0       61.06       88.25      3.47 o
   4   9   0        4.13        4.34      3.43 o
   5   9   0        0.42        0.00      0.44 o
   6   9   0        0.13       -0.25      1.41 o
   7   9   0       12.17       27.20      8.53 o
 -11  10   0        0.00        1.16      6.73 o
 -10  10   0        0.17        1.10      8.23 o
  -9  10   0       31.57       37.51      4.69 o
  -8  10   0        0.07       -2.14      4.01 o
  -7  10   0        1.11        1.19      3.91 o
  -6  10   0        0.10        0.74      3.46 o
  -5  10   0       35.62       37.71      2.73 o
  -4  10   0      130.12      133.21      3.13 o
  -3  10   0       22.60       20.04      2.43 o
  -2  10   0       18.34       20.91      2.75 o
  -1  10   0       11.86        9.87      3.13 o
   0  10   0        5.32        4.63      2.61 o
   1  10   0        0.29       -0.60      1.78 o
   2  10   0       23.13       22.74      3.15 o
   3  10   0       39.36       60.05      4.84 o
   4  10   0        0.65       -0.62      2.05 o
   5  10   0       21.71       31.58      5.84 o
   6  10   0       25.40       33.21      8.99 o
 -11  11   0        0.71        0.10      0.46 o
 -10  11   0        2.20        1.18      9.61 o
  -9  11   0       25.21       24.45      5.58 o
  -8  11   0       23.11       28.94      5.12 o
  -7  11   0       18.80       16.06      3.82 o
  -6  11   0        0.47       -0.28      0.91 o
  -5  11   0        4.42        2.15      4.06 o
  -4  11   0        1.47       -1.48      1.96 o
  -3  11   0        0.00       -0.21      3.85 o
  -2  11   0        8.15       13.11      4.31 o
  -1  11   0       41.45       54.33      5.17 o
   0  11   0       19.64       13.37      3.30 o
   1  11   0       17.01       21.91      4.82 o
   2  11   0       52.68       79.46      6.29 o
   3  11   0       12.76       16.29      5.77 o
   4  11   0        9.36       12.44      6.16 o
 -10  12   0        0.59        2.95     11.36 o
  -9  12   0        0.82       -0.52      3.20 o
  -8  12   0       12.12        1.24      5.17 o
  -7  12   0       14.41       19.60      6.08 o
  -6  12   0        3.00        3.44      5.30 o
  -5  12   0       13.00       15.74      5.37 o
  -4  12   0       35.11       50.97      4.79 o
  -3  12   0        0.23        0.97      5.03 o
  -2  12   0        9.64        7.80      5.26 o
  -1  12   0        6.41        4.73      8.19 o
   0  12   0        6.60        9.43      8.68 o
   1  12   0       42.78       55.48      5.80 o
   2  12   0        1.07        1.50      6.31 o
   3  12   0       25.09       44.69      7.78 o
  -9  13   0        5.64       -0.95      4.39 o
  -8  13   0        0.22        0.08     10.18 o
  -7  13   0        0.22       -0.74      5.26 o
  -6  13   0        1.24        3.73      6.44 o
  -5  13   0        0.33       -0.66      4.47 o
  -4  13   0        0.63       -0.03      0.33 o
  -3  13   0        3.95        4.20      6.58 o
  -2  13   0        1.35        4.75      6.75 o
  -1  13   0        2.75        8.13      7.23 o
   0  13   0        5.58        8.01     10.87 o
  -3  14   0        1.45        2.56     11.23 o
  -2  14   0       45.57       71.53     12.30 o
  -1  14   0        1.82       11.67     12.18 o
   2 -14   1        0.02       -0.34     13.41 o
   3 -14   1       26.38       27.02     11.00 o
   0 -13   1        4.00        6.12      7.83 o
   1 -13   1       22.10       22.83      7.05 o
   2 -13   1        2.15        0.12      0.76 o
   3 -13   1        2.62        7.43      6.31 o
   4 -13   1        6.82        8.45      6.15 o
   5 -13   1       10.07       10.17      6.77 o
   6 -13   1        1.18        5.92      6.74 o
   7 -13   1        1.11        0.43      7.48 o
   8 -13   1        1.28       -0.97      4.60 o
  -3 -12   1       11.77       21.31      7.01 o
  -2 -12   1        0.24        1.33     10.47 o
   0 -12   1        3.65        5.51      8.32 o
   1 -12   1        0.09        1.59      7.53 o
   2 -12   1        0.72       -0.28      3.07 o
   3 -12   1        0.05       -1.24      2.12 o
   4 -12   1        0.05       -0.79      1.51 o
   5 -12   1       13.22       12.22      5.62 o
   6 -12   1        2.92        1.50      5.04 o
   7 -12   1        0.30       -0.50      1.87 o
   8 -12   1        0.15       -2.19      5.43 o
   9 -12   1        0.03       -1.82      5.14 o
  10 -12   1        1.68        1.18     80.39 o
  -5 -11   1        4.03        4.51      5.25 o
  -4 -11   1       13.41       11.86      6.39 o
  -3 -11   1        0.28       -1.47    127.83 o
  -2 -11   1       24.45       38.70      4.98 o
  -1 -11   1       15.04       14.46      4.78 o
   0 -11   1       26.96       23.23      6.97 o
   1 -11   1        1.89        1.94      4.62 o
   2 -11   1       60.86       68.51      4.06 o
   3 -11   1       48.52       52.12      4.26 o
   4 -11   1        2.70        1.61      3.24 o
   5 -11   1        9.46        7.42      4.56 o
   6 -11   1        0.08        2.67      3.40 o
   7 -11   1        0.11       -1.01      6.17 o
   8 -11   1       17.05       14.48      5.33 o
   9 -11   1       10.11       11.27      5.69 o
  10 -11   1        4.98        3.60      9.14 o
  11 -11   1        0.09       -1.20      9.47 o
  -6 -10   1       22.92       30.68      8.37 o
  -5 -10   1        0.02       -1.94      5.28 o
  -4 -10   1        0.12       -1.47      2.94 o
  -3 -10   1       14.12       10.29      4.55 o
  -2 -10   1        0.91       -0.53      1.30 o
  -1 -10   1       88.17      105.84      4.36 o
   0 -10   1       30.13       26.64      3.00 o
   1 -10   1       34.16       41.99      3.56 o
   2 -10   1        2.85       -0.30      1.72 o
   3 -10   1        6.71        3.10      2.50 o
   4 -10   1       67.08       63.54      2.57 o
   5 -10   1       34.26       30.57      3.18 o
   6 -10   1        0.64       -0.40      1.04 o
   7 -10   1       22.74       20.94      2.61 o
   8 -10   1        0.38       -0.77      3.37 o
   9 -10   1        0.06       -1.16      1.80 o
  10 -10   1        4.45        2.47      8.10 o
  11 -10   1        2.78        0.33      9.21 o
  -7  -9   1       23.51       34.46      8.60 o
  -6  -9   1       11.97       23.46      7.38 o
  -5  -9   1        2.47        1.29     10.83 o
  -4  -9   1       28.38       31.87      3.17 o
  -3  -9   1       26.02       34.18      2.81 o
  -2  -9   1       12.60        7.21      2.37 o
  -1  -9   1        2.77        2.94      2.19 o
   0  -9   1      490.48      572.63      5.44 o
   1  -9   1        1.54       -2.00      3.30 o
   2  -9   1       87.43      104.44      4.16 o
   3  -9   1       34.28       36.31      2.31 o
   4  -9   1      105.87      108.61      2.79 o
   5  -9   1      104.45      104.71      2.55 o
   6  -9   1       58.81       56.86      3.86 o
   7  -9   1        5.41        0.96      1.84 o
   8  -9   1        0.05        0.18      1.14 o
  10  -9   1        1.33        1.05      7.30 o
  11  -9   1       54.64       54.87      8.24 o
  12  -9   1        0.97        3.44      9.67 o
  -9  -8   1        6.00        6.83     10.07 o
  -8  -8   1        0.80        0.36      4.14 o
  -7  -8   1        2.23        1.67      1.76 o
  -6  -8   1        9.20        6.88      3.74 o
  -5  -8   1        1.09        0.44      1.19 o
  -4  -8   1       36.87       40.80      2.42 o
  -3  -8   1       26.82       23.25      2.28 o
  -2  -8   1       48.65       48.96      2.19 o
  -1  -8   1       52.22       51.47      2.43 o
   0  -8   1       92.33       84.78      3.39 o
   1  -8   1      149.94      149.77      2.76 o
   2  -8   1       33.02       31.79      1.84 o
   3  -8   1        3.04        1.29      1.38 o
   4  -8   1        0.02       -0.38      1.16 o
   5  -8   1        0.69       -0.08      0.92 o
   6  -8   1       99.66      105.93      2.45 o
   7  -8   1      161.06      158.77      3.28 o
   8  -8   1       16.62       13.38      2.53 o
   9  -8   1        7.29        2.91      5.76 o
  10  -8   1        1.31        5.08      6.65 o
  11  -8   1        3.44       -1.14     45.70 o
  12  -8   1       26.81       22.45      8.53 o
 -10  -7   1        0.03        5.17     10.35 o
  -9  -7   1        9.67       17.07      6.12 o
  -8  -7   1       22.29       30.05      4.46 o
  -7  -7   1       33.46       46.93      4.24 o
  -6  -7   1       22.20       24.40      2.98 o
  -5  -7   1       62.72       52.41      3.20 o
  -4  -7   1      285.26      277.74      8.03 o
  -3  -7   1        2.99        2.74      1.89 o
  -2  -7   1      181.04      205.47      3.56 o
  -1  -7   1      190.56      199.64      5.07 o
   0  -7   1        0.03       -0.57      0.92 o
   1  -7   1       37.73       36.82      3.66 o
   2  -7   1        0.92        0.00      0.71 o
   3  -7   1       26.14       32.06      1.82 o
   4  -7   1        0.19       -0.33      2.12 o
   5  -7   1       16.10       19.46      2.01 o
   6  -7   1      245.00      223.53      3.49 o
   7  -7   1      585.21      662.92      5.68 o
   8  -7   1        0.64        1.39      2.69 o
   9  -7   1        1.56        0.11      1.17 o
  10  -7   1       15.54       13.98      5.87 o
  11  -7   1        7.27       11.05      6.78 o
  12  -7   1        5.86        6.74      8.09 o
 -10  -6   1       17.72       19.73      7.29 o
  -9  -6   1       96.76      123.02     23.64 o
  -8  -6   1       11.78       14.53      4.70 o
  -7  -6   1        7.28        3.73      6.42 o
  -6  -6   1        8.08       11.71      3.00 o
  -5  -6   1       72.14       63.52      3.39 o
  -4  -6   1        5.25        5.85      2.23 o
  -3  -6   1       20.28       24.95      1.54 o
  -2  -6   1       25.51       28.15      3.54 o
  -1  -6   1       37.45       39.01      1.79 o
   0  -6   1      356.39      358.89      8.37 o
   1  -6   1       31.08       33.05      1.82 o
   2  -6   1       19.16       27.74      1.81 o
   3  -6   1      881.72      858.45     17.71 o
   4  -6   1      536.52      553.49     11.26 o
   5  -6   1       46.83       36.19      1.38 o
   6  -6   1      651.31      599.11      8.27 o
   7  -6   1      426.14      414.50     22.22 o
   8  -6   1        3.64       -0.43      1.34 o
   9  -6   1       33.88       33.86      2.85 o
  10  -6   1        2.75       -0.77      1.60 o
  11  -6   1        4.61       -0.09      0.98 o
  12  -6   1        3.18        3.40      7.51 o
  13  -6   1       59.21       73.09      8.79 o
 -11  -5   1        0.18        1.58     13.26 o
  -9  -5   1        5.48        6.01      4.80 o
  -8  -5   1       17.79       11.77      4.09 o
  -7  -5   1       10.35        8.27      3.67 o
  -6  -5   1       13.96        9.70      2.77 o
  -5  -5   1        1.15       -1.06      1.06 o
  -4  -5   1       21.27       17.95      1.49 o
  -3  -5   1        0.13        1.22      1.57 o
  -2  -5   1      209.27      214.93      8.31 o
  -1  -5   1      277.65      315.98     12.27 o
   0  -5   1     1346.76     1283.04     15.56 o
   1  -5   1      304.75      309.83      3.60 o
   2  -5   1        4.24        2.56      0.77 o
   3  -5   1     1014.47     1010.34     48.25 o
   4  -5   1      674.97      640.36     17.45 o
   5  -5   1      345.45      355.70      3.98 o
   6  -5   1        2.07        5.08      1.49 o
   7  -5   1        0.00        2.06      2.12 o
   8  -5   1        0.90        2.06      2.43 o
   9  -5   1        2.59        5.81      3.78 o
  10  -5   1       21.45       12.99      5.00 o
  11  -5   1        4.71       -2.38      2.68 o
  12  -5   1       24.29       21.05      6.84 o
  13  -5   1       97.74      117.87      9.07 o
 -11  -4   1       17.93       17.06     10.89 o
 -10  -4   1       44.56       39.81      8.39 o
  -9  -4   1        0.75        2.91      4.56 o
  -8  -4   1        5.74        2.40      3.79 o
  -7  -4   1        7.07        6.23      3.11 o
  -6  -4   1      186.26      165.04     13.80 o
  -5  -4   1      219.05      164.51     18.98 o
  -4  -4   1        0.20       -0.78      0.78 o
  -3  -4   1       78.65       79.91      1.32 o
  -2  -4   1        3.06        1.66      0.51 o
  -1  -4   1      163.35      169.97      5.70 o
   0  -4   1      275.62      285.78      2.70 o
   1  -4   1       29.25       22.71      0.95 o
   2  -4   1      191.86      203.08      4.78 o
   3  -4   1      260.55      296.68      8.93 o
   4  -4   1      607.15      658.51      3.86 o
   5  -4   1       12.29       13.25      1.23 o
   6  -4   1        2.23       -0.14      2.38 o
   7  -4   1      143.99      137.67      8.64 o
   8  -4   1       11.66        6.99      2.32 o
   9  -4   1       34.26       24.68      4.18 o
  11  -4   1        0.66       -1.03      1.96 o
  12  -4   1        5.24        6.77      7.01 o
  13  -4   1        2.43        5.61      6.74 o
 -12  -3   1        4.12        6.42     13.33 o
 -11  -3   1       37.54       35.95     10.57 o
 -10  -3   1        9.41        6.74      5.22 o
  -9  -3   1        0.17       -1.02      2.27 o
  -8  -3   1        5.26        3.29      3.38 o
  -7  -3   1      552.29      577.41      5.31 o
  -6  -3   1      633.72      620.57     13.62 o
  -5  -3   1      111.07      122.99      2.00 o
  -4  -3   1        7.23        8.41      0.88 o
  -3  -3   1      112.17      106.87      5.98 o
  -2  -3   1     3174.45     2828.59      8.35 o
  -1  -3   1      231.73      226.78      4.70 o
   0  -3   1     2090.25     1990.31      7.83 o
   1  -3   1     2211.73     1958.57     15.26 o
   2  -3   1     1557.38     1465.78     58.44 o
   3  -3   1      649.28      694.27     20.39 o
   4  -3   1       31.91       31.94      1.22 o
   5  -3   1      313.64      351.46     18.43 o
   6  -3   1      534.22      588.68     51.22 o
   7  -3   1       16.57       20.19      3.48 o
   8  -3   1       71.17       41.05      3.69 o
   9  -3   1      180.28      132.01      5.16 o
  10  -3   1       13.95       14.96      4.13 o
  11  -3   1        3.83        4.26      5.44 o
  12  -3   1        2.00        0.15      2.47 o
  13  -3   1       21.40       15.60      7.06 o
 -12  -2   1        7.86        8.67     12.66 o
 -11  -2   1       15.84       14.24      8.93 o
 -10  -2   1       12.81       15.07      3.66 o
  -9  -2   1        0.37       -0.28      0.58 o
  -8  -2   1       47.23       37.87      2.18 o
  -7  -2   1     1351.29     1152.61     13.39 o
  -6  -2   1      120.12      106.85      2.83 o
  -5  -2   1       75.80       81.76      2.20 o
  -4  -2   1      174.09      216.49      3.15 o
  -3  -2   1        1.23        0.68      0.55 o
  -2  -2   1       31.44       31.93      0.77 o
  -1  -2   1      240.76      262.52      6.72 o
   0  -2   1      771.47      726.00      2.46 o
   1  -2   1     6348.10     4796.34     31.36 o
   2  -2   1    13702.66    12709.92    212.26 o
   3  -2   1       84.07      119.85     21.04 o
   4  -2   1      900.38     1254.27      7.79 o
   5  -2   1      697.93      901.60     53.04 o
   6  -2   1        7.48       13.61      1.94 o
   7  -2   1      222.08      200.96      4.81 o
   8  -2   1       55.90       43.00      3.63 o
   9  -2   1       31.52       18.13      3.46 o
  10  -2   1       16.76       18.31      4.46 o
  11  -2   1       23.95       22.70      4.30 o
  12  -2   1        5.29        5.08      5.71 o
  13  -2   1        1.73        3.97     10.45 o
 -12  -1   1        1.05       -2.43      5.58 o
 -11  -1   1       11.18        9.32      3.96 o
 -10  -1   1        6.35        1.14      1.52 o
  -9  -1   1        3.92        4.57      2.69 o
  -8  -1   1        1.36       -0.73      1.77 o
  -7  -1   1        2.85        0.19      3.54 o
  -6  -1   1        0.04       -0.97      1.28 o
  -5  -1   1        0.22        1.80      1.48 o
  -4  -1   1      174.12      210.47      5.42 o
  -3  -1   1      313.16      352.98     15.52 o
  -2  -1   1      659.52      684.58     18.18 o
   2  -1   1      394.27      430.14      3.60 o
   3  -1   1      179.19      227.74     27.31 o
   4  -1   1      607.61      723.70     12.08 o
   5  -1   1      366.61      441.07      3.69 o
   6  -1   1      275.65      232.16      4.38 o
   7  -1   1      215.47      185.27      4.48 o
   8  -1   1        9.91        9.29      2.96 o
   9  -1   1        0.10       -0.94      1.43 o
  10  -1   1        6.47        3.56      3.80 o
  11  -1   1       35.88       43.67      4.50 o
  12  -1   1        6.77        9.17      5.98 o
 -13   0   1       14.92       21.73     10.62 o
 -12   0   1       15.82       18.86      6.04 o
 -11   0   1       13.52       15.66      3.91 o
 -10   0   1        1.94        2.76      3.38 o
  -9   0   1       20.63       28.72      2.98 o
  -8   0   1      149.67      147.83      7.00 o
  -7   0   1      172.23      170.72      4.64 o
  -6   0   1       58.55       56.35      2.96 o
  -5   0   1       75.05       77.47      2.74 o
  -4   0   1      733.42     1153.96      6.77 o
  -3   0   1     1769.37     2701.73      8.46 o
  -2   0   1       37.21       63.89     17.86 o
   2   0   1      173.67      227.78     22.60 o
   3   0   1     1391.01     1534.47     49.59 o
   4   0   1        8.04        1.42      1.47 o
   5   0   1        9.51        3.57      2.01 o
   6   0   1        0.22        0.08      1.59 o
   7   0   1        4.98       -1.58      2.13 o
   8   0   1       15.00       13.08      1.99 o
   9   0   1       77.58       78.64      2.53 o
  10   0   1       29.78       35.13      3.79 o
  11   0   1        6.62        2.94      7.08 o
  12   0   1        6.06        5.22      9.85 o
 -13   1   1        0.05        3.65     11.17 o
 -12   1   1        4.36        8.75      5.65 o
 -11   1   1        0.07        2.15      3.98 o
 -10   1   1        2.90        6.47      3.73 o
  -9   1   1       81.54       77.31      4.66 o
  -8   1   1       29.62       22.28      3.37 o
  -7   1   1      570.99      567.10      6.93 o
  -6   1   1      227.68      322.53      5.02 o
  -5   1   1     2186.35     3533.64     30.08 o
  -4   1   1      562.61      896.31     53.24 o
  -3   1   1      124.24      157.00      1.89 o
   2   1   1     2505.20     2716.54     54.34 o
   3   1   1      864.41      712.53     41.42 o
   4   1   1      131.41      113.88      2.68 o
   5   1   1        1.37       -0.09      0.53 o
   6   1   1      328.67      243.55      3.34 o
   7   1   1     1810.81     1600.91      7.22 o
   8   1   1      133.67      123.41      4.52 o
   9   1   1       10.88       13.04      3.00 o
  10   1   1       12.46       20.94      6.54 o
  11   1   1       16.75       15.03      8.94 o
 -13   2   1       23.83       26.34      6.77 o
 -12   2   1       57.33       58.72      6.38 o
 -11   2   1       10.88       12.24      5.98 o
 -10   2   1        6.32        7.90      5.06 o
  -9   2   1      216.31      170.36      5.52 o
  -8   2   1        1.60        1.48      3.25 o
  -7   2   1       25.89       26.86      3.45 o
  -6   2   1        1.80        3.91      2.52 o
  -5   2   1        3.05        3.13      1.05 o
  -4   2   1      350.82      385.72      6.87 o
  -3   2   1      424.76      414.48      3.12 o
  -2   2   1     2312.19     1909.07     14.86 o
  -1   2   1      266.15      252.79      1.79 o
   0   2   1     2710.84     2215.93     28.94 o
   1   2   1      309.36      287.73     48.27 o
   2   2   1     2002.89     2220.24     33.07 o
   3   2   1      458.24      470.23     14.28 o
   4   2   1      463.84      404.87     67.14 o
   5   2   1      137.74      120.28     10.16 o
   6   2   1      237.54      202.72     13.71 o
   7   2   1       27.62       21.42      2.29 o
   8   2   1        4.52        2.58      3.34 o
   9   2   1       62.06       67.90      8.70 o
  10   2   1       27.81       33.93      7.95 o
  11   2   1       13.80       14.52     10.06 o
  12   2   1        7.77       15.21     12.00 o
 -13   3   1       11.21       17.45      7.98 o
 -12   3   1        0.21       -0.61     75.86 o
 -11   3   1        5.61        2.25      5.94 o
 -10   3   1       72.02       69.45      5.10 o
  -9   3   1       17.95       19.12      3.98 o
  -7   3   1        2.16        1.33      2.26 o
  -6   3   1       67.30       86.97      5.07 o
  -5   3   1      209.84      240.77      2.46 o
  -4   3   1     1577.64     1759.50      5.08 o
  -3   3   1      236.42      226.45      3.01 o
  -2   3   1      537.67      478.11      4.49 o
  -1   3   1        0.28        1.25      0.89 o
   0   3   1        3.57        1.74      1.06 o
   1   3   1     1102.84      924.15      5.74 o
   2   3   1     2024.86     1721.21     14.71 o
   3   3   1      213.75      189.65      2.66 o
   4   3   1      213.42      182.71     16.39 o
   5   3   1        1.57       -0.61      0.61 o
   6   3   1       90.01       72.64      4.09 o
   7   3   1        3.58        1.51      2.85 o
   8   3   1        2.98        2.13      3.02 o
   9   3   1        2.26        4.03      3.61 o
  10   3   1       20.97       25.84      7.87 o
  11   3   1        3.43        8.70      9.44 o
 -13   4   1      142.63      161.46      8.84 o
 -12   4   1        0.00        1.23      7.46 o
 -11   4   1        0.65        0.84      6.36 o
 -10   4   1        0.21        2.41      4.91 o
  -8   4   1       27.88       18.59      3.71 o
  -7   4   1       99.85      106.93      5.45 o
  -6   4   1      442.85      443.27      3.50 o
  -5   4   1      220.24      255.00      5.45 o
  -4   4   1      216.13      215.27      2.09 o
  -3   4   1      819.25      780.19     15.14 o
  -2   4   1      162.01      155.51      4.29 o
  -1   4   1        6.32        5.47      0.74 o
   0   4   1      303.97      328.75      3.79 o
   1   4   1      504.31      454.02      4.79 o
   2   4   1      496.41      474.63      5.19 o
   3   4   1       85.52       69.65      3.06 o
   4   4   1       26.08       15.14      1.73 o
   5   4   1       23.23       12.75      1.97 o
   6   4   1        9.56       10.08      2.24 o
   7   4   1       31.58       23.34      2.46 o
   8   4   1        4.23        4.53      3.34 o
   9   4   1       97.68      132.54      7.41 o
  10   4   1        1.12        0.18      9.89 o
  11   4   1        6.87       10.25     12.18 o
 -13   5   1       26.45       31.00      9.29 o
 -12   5   1        4.40        1.91      8.06 o
 -11   5   1        3.65       -1.35      4.39 o
 -10   5   1        2.63        3.96      5.13 o
  -9   5   1        0.36       -1.78      1.78 o
  -8   5   1      100.39       93.30      4.83 o
  -7   5   1      525.14      548.36     17.76 o
  -6   5   1      385.63      388.08      3.35 o
  -5   5   1        0.01       -0.34      0.72 o
  -4   5   1       27.76       26.94      1.39 o
  -3   5   1       84.14       66.65      2.14 o
  -2   5   1      592.13      674.21      4.67 o
  -1   5   1        4.70        5.77      0.95 o
   0   5   1      948.07      970.97      7.19 o
   1   5   1       12.72       15.40      1.13 o
   2   5   1      168.19      149.28      3.78 o
   3   5   1      146.20      126.83      6.13 o
   4   5   1        8.40        7.93      1.79 o
   5   5   1        0.04       -0.48      0.61 o
   6   5   1        3.25        0.73      4.66 o
   7   5   1        7.18        4.88      3.14 o
   8   5   1       24.25       25.24      4.29 o
   9   5   1       89.37      130.44      8.55 o
  10   5   1        3.27        0.39     10.31 o
 -13   6   1        2.75        2.28      9.61 o
 -12   6   1        5.99        9.81      8.34 o
 -11   6   1        2.57       -2.53      3.45 o
  -9   6   1       91.52       79.52      5.03 o
  -8   6   1       31.93       32.45      2.20 o
  -7   6   1       73.22       83.15      2.19 o
  -6   6   1       15.11       11.97      1.28 o
  -5   6   1       15.79       10.23      1.06 o
  -4   6   1      113.14      106.61      2.06 o
  -3   6   1      265.45      237.73      5.28 o
  -2   6   1        0.76        0.44      0.72 o
  -1   6   1       22.49       21.88      1.20 o
   0   6   1        0.54       -0.48      0.72 o
   1   6   1       25.21       25.79      1.38 o
   2   6   1        0.99       -0.30      0.74 o
   3   6   1       14.24        8.98      2.67 o
   4   6   1        4.75        2.61      2.92 o
   5   6   1      165.88      145.33     11.46 o
   6   6   1       21.47       17.60      3.47 o
   7   6   1        9.02        4.23      4.14 o
   8   6   1       30.00       35.77      5.34 o
  10   6   1        2.21        0.94     12.64 o
 -12   7   1        1.90        0.29      8.93 o
 -11   7   1       24.87       34.97      7.03 o
 -10   7   1       16.60       18.59      5.90 o
  -9   7   1       11.85       11.15      5.30 o
  -8   7   1        2.07        0.39      4.38 o
  -7   7   1       94.46       96.46      3.34 o
  -6   7   1      157.74      149.16      2.02 o
  -5   7   1      198.90      198.67     15.10 o
  -4   7   1        7.07        4.60      1.69 o
  -3   7   1        2.22        0.09      1.78 o
  -2   7   1      131.89      129.24      2.36 o
  -1   7   1       34.67       29.37      1.35 o
   0   7   1       88.35       94.48      3.89 o
   1   7   1       39.00       36.96      1.58 o
   2   7   1       18.62       19.09      1.56 o
   3   7   1       45.57       40.73      2.48 o
   4   7   1      179.83      177.49      4.40 o
   5   7   1       27.50       21.52      5.23 o
   6   7   1        0.07       -1.95      4.23 o
   7   7   1        0.00       -2.47      4.22 o
   9   7   1        0.20       -1.70      5.83 o
 -12   8   1        7.87       12.00      9.48 o
 -11   8   1       36.74       35.82      7.63 o
 -10   8   1        9.15        7.40      6.32 o
  -9   8   1       79.73       79.78      5.67 o
  -8   8   1        3.89        4.76      3.21 o
  -7   8   1       35.27       43.17      2.41 o
  -6   8   1        0.03       -0.84      0.87 o
  -5   8   1        0.30        0.14      2.02 o
  -4   8   1       75.30       63.50      3.09 o
  -3   8   1        9.38        6.50      2.34 o
  -2   8   1        8.25        7.17      1.62 o
  -1   8   1       74.78       72.11      2.22 o
   0   8   1     1327.29     1313.42      7.40 o
   1   8   1       49.19       52.82      2.97 o
   2   8   1       21.35       28.43      1.78 o
   3   8   1        7.75        0.83      2.55 o
   4   8   1        3.72       -0.11      1.63 o
   5   8   1        0.01       -1.39      1.39 o
   6   8   1        0.57        0.23      0.72 o
   7   8   1       18.70       24.84      5.77 o
   8   8   1        2.76        1.72      7.04 o
 -12   9   1        0.37       -0.64     14.31 o
 -11   9   1        1.32       -0.17      1.07 o
 -10   9   1        5.26        7.53      7.26 o
  -9   9   1        0.00        1.14      6.50 o
  -8   9   1       16.52       18.01      3.76 o
  -7   9   1        0.34       -0.41      3.71 o
  -6   9   1        0.10        0.15      1.98 o
  -5   9   1      168.81      161.28      3.71 o
  -4   9   1       41.88       30.64      2.15 o
  -3   9   1        4.66        3.55      2.11 o
  -2   9   1        0.14       -0.90      0.90 o
  -1   9   1       70.71       79.98      1.92 o
   0   9   1        7.93        3.54      1.70 o
   1   9   1      151.09      164.83      3.45 o
   2   9   1       21.14       21.32      2.65 o
   3   9   1       23.60       32.43      4.48 o
   4   9   1        8.92       13.15      3.43 o
   5   9   1        0.01        0.41      1.03 o
   6   9   1       38.25       66.52      5.40 o
   7   9   1       22.69       38.56      6.31 o
 -11  10   1       11.58        8.97      9.39 o
 -10  10   1        9.50        9.98      7.96 o
  -9  10   1       18.60       15.56      4.75 o
  -8  10   1        4.10        1.74      4.73 o
  -7  10   1       16.73       15.42      3.20 o
  -6  10   1       17.99       19.44      2.45 o
  -5  10   1        0.00       -0.03      0.25 o
  -4  10   1        6.87        2.96      2.54 o
  -3  10   1       40.17       37.12      2.80 o
  -2  10   1       74.30       83.10      3.50 o
  -1  10   1        0.00       -1.49      3.31 o
   0  10   1       31.87       27.97      2.72 o
   1  10   1       35.15       33.71      2.89 o
   2  10   1       49.63       66.90      3.19 o
   3  10   1       38.67       48.73      3.82 o
   4  10   1        3.13        6.81      4.41 o
   5  10   1        0.00       -1.18      5.48 o
   6  10   1        1.42        6.80      9.32 o
 -11  11   1       10.17       14.38     10.89 o
 -10  11   1       14.41       14.63      9.10 o
  -9  11   1        7.13        6.44      4.67 o
  -8  11   1       30.83       40.11      4.28 o
  -7  11   1        0.13       -2.05      2.05 o
  -6  11   1        1.08       -1.62      2.08 o
  -5  11   1        1.87       -0.55      2.95 o
  -4  11   1       12.95       10.33      3.12 o
  -3  11   1       10.77       15.81      4.05 o
  -2  11   1        0.11       -0.01      0.16 o
  -1  11   1       15.92       19.33      4.16 o
   0  11   1        0.84       -0.18      0.77 o
   1  11   1        6.18        2.77      2.12 o
   2  11   1        6.81       11.91      3.87 o
   3  11   1       33.05       58.88      5.57 o
   4  11   1        2.75        1.65      4.04 o
 -10  12   1        1.61       -0.90      2.57 o
  -9  12   1       18.17       22.51      5.53 o
  -8  12   1        4.62        4.99      8.95 o
  -7  12   1        7.83       12.94      4.73 o
  -6  12   1        0.02       -2.00      3.95 o
  -5  12   1        4.97        2.41      7.08 o
  -4  12   1        0.30        0.71      6.95 o
  -3  12   1        6.22        1.37      6.54 o
  -2  12   1        7.43       13.66      7.86 o
  -1  12   1       40.69       45.54      4.97 o
   0  12   1        2.95        0.56      4.13 o
   1  12   1        2.50        2.09      5.95 o
   2  12   1       11.88       15.55      6.63 o
  -9  13   1        2.76       -0.08      2.62 o
  -8  13   1        4.72       -1.27      4.19 o
  -7  13   1       12.45        5.50      6.64 o
  -6  13   1        0.03        0.44      2.39 o
  -5  13   1        0.81       -2.04     12.09 o
  -4  13   1        0.00       -0.64      6.38 o
  -3  13   1       15.03       16.11      6.50 o
  -2  13   1        1.87        9.67      6.94 o
  -1  13   1       21.59       27.34     10.67 o
   0  13   1        0.64        3.59     11.14 o
  -2  14   1        3.44        5.21     11.55 o
  -1  14   1        0.49        5.05     13.64 o
   2 -14   2        4.30        1.43     24.93 o
   4 -14   2        2.80       -0.36      1.91 o
  -1 -13   2        0.76        6.41     11.14 o
   0 -13   2        1.93        4.60      7.54 o
   1 -13   2        0.01        1.51      5.90 o
   2 -13   2       21.86       31.43      6.78 o
   3 -13   2        1.98       -1.09      3.15 o
   4 -13   2        0.06        1.34      9.85 o
   5 -13   2        0.12       -0.89      4.61 o
   6 -13   2        0.43        0.36      9.53 o
   7 -13   2        8.01        4.31      7.47 o
   8 -13   2        1.38        5.32      8.01 o
  -3 -12   2        5.62       10.83     11.55 o
  -2 -12   2        8.91        8.75     10.39 o
   0 -12   2        0.03        0.33      8.09 o
   1 -12   2        2.69        2.69      5.56 o
   2 -12   2        4.28        1.54      5.99 o
   3 -12   2        0.00        0.23      2.21 o
   4 -12   2       19.58       24.84      5.50 o
   5 -12   2        2.22       -2.18      3.65 o
   6 -12   2       12.71       10.70      4.54 o
   7 -12   2        3.45        6.94      8.22 o
   8 -12   2        6.55       10.52      8.89 o
   9 -12   2       19.74       16.59      9.61 o
  10 -12   2        0.70       -0.47     12.81 o
  -5 -11   2       16.70       24.36      7.15 o
  -4 -11   2        0.13       -1.67      3.61 o
  -3 -11   2        7.48        7.49      5.68 o
  -2 -11   2        8.32        6.06      8.21 o
   0 -11   2        0.06       -0.56      2.75 o
   1 -11   2        3.62        5.05      4.42 o
   2 -11   2        0.08       -1.08      3.23 o
   3 -11   2        1.35       -0.93      0.93 o
   4 -11   2        9.85        9.57      4.54 o
   5 -11   2        3.04        0.07      1.50 o
   6 -11   2       13.39       11.30      3.57 o
   7 -11   2        7.43        5.74      3.26 o
   8 -11   2        4.25        3.86      5.14 o
   9 -11   2        0.00       -0.09      1.03 o
  11 -11   2        0.25        2.29      9.33 o
  -6 -10   2       12.31       13.07      6.49 o
  -5 -10   2        0.75       -1.64      3.01 o
  -4 -10   2        0.36       -1.43      4.62 o
  -3 -10   2        0.16       -1.10      3.24 o
  -2 -10   2        6.07        6.64      4.15 o
  -1 -10   2       76.61       83.99      6.44 o
   0 -10   2       40.42       42.42      5.62 o
   1 -10   2       11.41        9.96      3.53 o
   2 -10   2        0.35       -2.14      3.58 o
   3 -10   2        1.08        0.01      1.23 o
   4 -10   2        7.08        7.62      2.54 o
   5 -10   2       47.12       56.86      2.73 o
   6 -10   2       33.60       28.26      3.01 o
   7 -10   2        0.54       -0.19      1.62 o
   8 -10   2       60.43       64.61      2.89 o
   9 -10   2        1.35        2.64      6.87 o
  10 -10   2        6.09        2.93      7.88 o
  11 -10   2        0.33        0.26      8.34 o
  -8  -9   2       12.76       10.69      7.77 o
  -7  -9   2        1.92        4.92      6.25 o
  -6  -9   2        2.08        0.95      2.00 o
  -5  -9   2       14.57        8.74      3.93 o
  -4  -9   2       11.00        6.65      4.04 o
  -3  -9   2       18.89       20.89      3.76 o
  -2  -9   2       24.82       23.31      2.35 o
  -1  -9   2      131.64      141.33      3.90 o
   0  -9   2      410.58      507.16     52.79 o
   1  -9   2       24.82       21.98      3.49 o
   2  -9   2        4.21        0.59      2.48 o
   3  -9   2       37.12       33.01      1.99 o
   4  -9   2       46.03       52.29      4.74 o
   5  -9   2        3.91       -0.29      1.03 o
   6  -9   2        0.00       -1.20      2.58 o
   7  -9   2       49.60       56.76      2.31 o
   8  -9   2        4.37        0.62      1.68 o
   9  -9   2       24.48       25.15      5.79 o
  10  -9   2       17.50       19.00      6.84 o
  11  -9   2       19.05       15.50      7.13 o
  12  -9   2        0.00        6.48      9.19 o
  -9  -8   2        3.44        6.18      7.23 o
  -8  -8   2        1.20        0.05      0.69 o
  -7  -8   2       16.43       30.32      5.04 o
  -6  -8   2        2.05        1.48      4.22 o
  -5  -8   2        0.01        0.02      1.89 o
  -4  -8   2       50.86       57.39      3.73 o
  -3  -8   2        2.65        0.45      1.19 o
  -2  -8   2       91.04      105.98      5.18 o
  -1  -8   2      267.58      314.99      3.64 o
   0  -8   2       78.76       82.27      4.98 o
   1  -8   2       10.24        8.65      1.98 o
   2  -8   2        2.06        0.69      1.67 o
   3  -8   2        1.34       -0.45      1.74 o
   4  -8   2      197.63      187.28      3.51 o
   5  -8   2      175.90      179.25      3.35 o
   6  -8   2      165.86      166.87      3.98 o
   7  -8   2      177.91      187.15      3.18 o
   8  -8   2       14.12       15.24      3.14 o
   9  -8   2       15.23       13.98      3.53 o
  10  -8   2       37.66       36.38      6.03 o
  11  -8   2        7.80       17.41      6.65 o
  12  -8   2        0.01        2.21      8.30 o
  -9  -7   2        0.44        0.12      3.27 o
  -8  -7   2       28.31       40.10      4.81 o
  -7  -7   2       61.13       47.89      3.92 o
  -6  -7   2        8.75        9.08      2.74 o
  -5  -7   2       11.60        7.81      2.32 o
  -4  -7   2       33.08       31.53      2.18 o
  -3  -7   2       75.22       72.36      2.91 o
  -2  -7   2      183.30      176.20      5.35 o
  -1  -7   2        8.46        1.99      2.18 o
   0  -7   2      104.11      102.78      2.24 o
   1  -7   2      191.88      218.66     10.71 o
   2  -7   2      103.69      107.23      3.61 o
   3  -7   2        3.00        3.01      1.62 o
   4  -7   2        5.14        5.70      1.50 o
   5  -7   2      339.43      346.28     14.04 o
   6  -7   2       71.71       76.93      2.48 o
   7  -7   2      152.43      171.13      2.58 o
   8  -7   2        0.53       -0.27      0.52 o
   9  -7   2        0.19       -1.75      1.75 o
  10  -7   2        0.06        1.82      3.81 o
  11  -7   2        6.15        2.40      6.16 o
  12  -7   2        7.77        6.43      7.99 o
 -10  -6   2       22.81       28.71      6.22 o
  -9  -6   2        9.11        8.09      4.36 o
  -8  -6   2       12.35       12.85      3.58 o
  -7  -6   2       20.15       24.40      2.93 o
  -6  -6   2       45.85       49.60      3.19 o
  -5  -6   2      201.88      205.37      4.90 o
  -4  -6   2      148.58      171.01      4.01 o
  -3  -6   2       27.83       28.32      1.95 o
  -2  -6   2      314.79      312.92      4.16 o
  -1  -6   2       31.24       32.96      2.05 o
   0  -6   2      482.26      481.77      5.77 o
   1  -6   2       22.06       19.53      0.77 o
   2  -6   2      930.89      946.19     17.16 o
   3  -6   2      253.94      256.45     12.14 o
   4  -6   2      155.06      173.22      3.05 o
   5  -6   2       12.19       13.62      1.38 o
   6  -6   2      190.88      174.23      2.82 o
   7  -6   2        9.34        7.55      2.89 o
   8  -6   2        2.49        1.91      2.57 o
   9  -6   2       19.38       25.30      3.89 o
  10  -6   2        0.20       -0.90      2.32 o
  11  -6   2        8.92        2.99      6.02 o
  12  -6   2       15.48       17.93      7.77 o
 -11  -5   2        1.92        3.74     13.87 o
 -10  -5   2       15.32       15.69      4.92 o
  -9  -5   2       15.56        7.54      5.25 o
  -8  -5   2        3.02        2.52      5.97 o
  -7  -5   2        0.94        0.31      1.49 o
  -6  -5   2      245.44      259.75      4.26 o
  -5  -5   2      129.26      150.20      3.92 o
  -4  -5   2        7.79        9.48      1.06 o
  -3  -5   2      401.33      442.41      6.53 o
  -2  -5   2       54.96       48.16      1.56 o
  -1  -5   2      103.41       85.46      3.64 o
   0  -5   2      113.43      106.15      4.94 o
   1  -5   2       70.28       79.27      1.50 o
   2  -5   2     1121.90     1082.54      4.58 o
   3  -5   2      665.76      661.83     14.42 o
   4  -5   2        0.88       -0.72      0.81 o
   5  -5   2       72.39       55.91      1.65 o
   6  -5   2        6.90        6.12      1.96 o
   7  -5   2       40.75       35.87      2.31 o
   8  -5   2       35.73       56.09      4.90 o
   9  -5   2      112.34      105.79     10.90 o
  10  -5   2        0.74       -0.38      0.65 o
  11  -5   2       37.33       23.99      5.90 o
  12  -5   2       59.37       58.66      7.61 o
  13  -5   2      105.34      161.74      9.91 o
 -11  -4   2        1.83        2.56    120.87 o
 -10  -4   2        7.87        7.19      5.83 o
  -9  -4   2        2.51       -0.52      3.95 o
  -8  -4   2        7.21        4.32      3.96 o
  -7  -4   2        5.56        3.18      2.61 o
  -6  -4   2       27.34       23.51      2.64 o
  -5  -4   2       11.85       12.35      2.32 o
  -4  -4   2       45.16       50.42      1.24 o
  -3  -4   2       24.26       41.46      0.83 o
  -2  -4   2       34.70       31.95      2.53 o
  -1  -4   2      212.11      184.39      1.64 o
   0  -4   2        0.13        0.10      0.20 o
   1  -4   2        1.25        1.84      0.42 o
   2  -4   2        0.23        0.16      0.56 o
   3  -4   2       69.11       89.66      5.62 o
   4  -4   2      215.52      237.98      2.78 o
   5  -4   2       72.06       80.96      5.13 o
   6  -4   2       44.36       34.71      2.04 o
   7  -4   2       66.08       56.72      5.93 o
   8  -4   2       28.27       27.81      4.06 o
   9  -4   2       25.14       21.06      3.99 o
  10  -4   2        7.50        8.75      4.65 o
  11  -4   2       20.08       15.63      5.93 o
  12  -4   2       42.55       44.13      5.70 o
  13  -4   2        0.26       -0.54      1.92 o
 -12  -3   2       27.27       45.25     13.95 o
 -11  -3   2       28.27       33.84      6.77 o
 -10  -3   2        0.15       -0.11      1.78 o
  -9  -3   2       14.56       10.59      3.28 o
  -8  -3   2        3.50        3.33      2.53 o
  -7  -3   2      484.43      433.09     11.80 o
  -6  -3   2        0.37       -0.81      0.81 o
  -5  -3   2        1.27       -0.23      0.35 o
  -4  -3   2      203.30      193.01      1.73 o
  -3  -3   2      221.21      212.74      5.74 o
  -2  -3   2       22.49       21.45      0.49 o
  -1  -3   2        0.72        0.50      0.61 o
   0  -3   2      679.13      616.52      2.15 o
   1  -3   2        7.76       11.25      0.44 o
   2  -3   2     1857.69     1851.43     30.06 o
   3  -3   2      503.09      518.70      5.41 o
   4  -3   2       90.67       98.10      1.60 o
   5  -3   2        0.05       -1.05      1.05 o
   6  -3   2       14.58       18.41      2.37 o
   7  -3   2       14.42        7.76      4.68 o
   8  -3   2        0.52        0.29      3.02 o
   9  -3   2      128.22      107.51      4.70 o
  10  -3   2        1.12        0.27      4.82 o
  11  -3   2        0.59       -0.35      1.63 o
  12  -3   2       21.25       26.99      5.54 o
  13  -3   2        0.90        3.76     10.36 o
 -12  -2   2        9.43        3.93     11.69 o
 -11  -2   2       82.79       93.28      4.51 o
 -10  -2   2        2.54       -1.40      3.71 o
  -9  -2   2        1.86       -0.30      0.81 o
  -8  -2   2        4.98        3.08      2.30 o
  -7  -2   2      524.88      513.10      4.80 o
  -6  -2   2        3.06        5.40      2.03 o
  -5  -2   2      258.25      272.49     14.42 o
  -4  -2   2       86.66       89.91      1.52 o
  -3  -2   2       10.51       10.65      0.69 o
  -2  -2   2       58.84       61.57      2.49 o
  -1  -2   2      562.35      674.21     41.26 o
   0  -2   2     4584.48     4202.80    689.05 o
   1  -2   2        3.10        4.07      0.96 o
   2  -2   2      218.47      206.97      2.20 o
   3  -2   2     1637.78     1709.46      5.94 o
   4  -2   2       75.19       89.83     15.38 o
   5  -2   2      518.51      501.90    101.26 o
   6  -2   2       13.92       12.76      3.92 o
   7  -2   2       45.71       43.96      8.15 o
   8  -2   2       92.41       67.36      3.85 o
   9  -2   2       51.71       43.65      4.06 o
  10  -2   2       24.20       23.09      3.84 o
  11  -2   2        2.88        3.33      6.45 o
  12  -2   2        8.16       10.47      8.43 o
 -12  -1   2        9.12        8.08      6.61 o
 -11  -1   2        2.04        5.12      4.12 o
 -10  -1   2       18.57       11.46      3.15 o
  -9  -1   2      193.02      179.28      3.95 o
  -8  -1   2       80.50       81.27      6.97 o
  -7  -1   2        1.75       -0.05      0.71 o
  -6  -1   2       24.90       35.95      2.19 o
  -5  -1   2       15.01       16.75      1.69 o
  -4  -1   2        0.52       -0.60      0.60 o
  -3  -1   2       56.87       63.80      1.34 o
  -2  -1   2      115.96      121.62      1.28 o
  -1  -1   2     1348.07     1337.08      3.44 o
   1  -1   2        2.62        6.87      2.11 o
   2  -1   2        0.81        0.87      0.47 o
   3  -1   2      324.97      371.30     28.32 o
   4  -1   2        0.65        4.88      1.38 o
   5  -1   2       14.96       13.33      3.40 o
   6  -1   2       34.12       38.08      2.84 o
   7  -1   2        8.78        4.22      2.28 o
   8  -1   2        6.14        0.45      2.70 o
   9  -1   2       32.52       36.13      2.36 o
  10  -1   2       23.54       23.05      3.93 o
  11  -1   2       15.02       16.39      7.32 o
  12  -1   2        4.52        5.26      8.77 o
 -13   0   2        5.46        3.06      7.79 o
 -12   0   2        1.68        4.09      5.98 o
 -11   0   2        9.05        8.77      4.57 o
 -10   0   2        4.93        8.31      3.64 o
  -9   0   2        5.98        2.21      2.03 o
  -8   0   2       36.81       30.42      3.40 o
  -7   0   2       55.82       53.77      3.44 o
  -6   0   2       35.31       37.73      2.75 o
  -5   0   2        3.05        4.66      1.53 o
  -4   0   2        0.40        0.72      0.87 o
  -3   0   2       53.44       78.33     12.95 o
  -2   0   2       42.73       51.24      1.72 o
   1   0   2      294.21      466.14      3.30 o
   2   0   2      124.39      173.92     21.85 o
   3   0   2       52.68       55.97      2.87 o
   4   0   2        3.50        2.34      0.98 o
   5   0   2       89.56       76.30      2.67 o
   6   0   2        4.44        3.73      1.29 o
   7   0   2       56.66       61.50      2.18 o
   8   0   2        9.17        9.38      3.14 o
   9   0   2       36.96       43.74      4.61 o
  10   0   2       10.37        5.25      6.18 o
  12   0   2        5.95       11.82     11.09 o
 -13   1   2        5.25        2.21     11.19 o
 -12   1   2        0.79       -0.32      0.87 o
 -11   1   2        7.31        9.49      4.58 o
 -10   1   2       22.06       16.53      5.20 o
  -9   1   2       59.02       41.72      4.15 o
  -7   1   2       66.05       65.06      3.67 o
  -6   1   2      502.83      638.11      6.54 o
  -5   1   2     1168.81     1761.72    108.24 o
  -4   1   2      393.81      579.49     83.12 o
  -3   1   2        7.25        5.79      0.63 o
  -2   1   2      452.89      813.31      4.94 o
  -1   1   2     1194.33     2273.77     12.72 o
   1   1   2      125.57      158.59      9.10 o
   2   1   2      402.24      340.22     66.31 o
   3   1   2      787.57      901.83      6.37 o
   4   1   2      106.39      115.43     10.27 o
   5   1   2       23.22       19.07      1.28 o
   6   1   2      149.60      133.54      7.11 o
   7   1   2      848.70      743.20     29.08 o
   8   1   2       45.38       45.64      2.46 o
   9   1   2        7.00        6.39      5.54 o
  10   1   2       13.40       16.03      7.81 o
  11   1   2        8.96        2.88      8.86 o
  12   1   2        0.05       -0.31      1.28 o
 -13   2   2       77.97       75.37      8.09 o
 -12   2   2        0.50        1.47      7.34 o
 -11   2   2        5.32        6.41      6.43 o
 -10   2   2       49.44       35.64      4.84 o
  -9   2   2      116.94       75.51      4.56 o
  -8   2   2        6.12       -0.52      3.06 o
  -7   2   2      287.48      343.77      5.82 o
  -6   2   2       22.77       28.54      1.87 o
  -5   2   2     1136.56     1455.71     24.20 o
  -4   2   2      399.12      566.95     39.87 o
  -3   2   2      643.70      898.04    137.17 o
  -2   2   2     1093.56     1179.36     23.38 o
  -1   2   2      393.45      477.45     28.13 o
   0   2   2     1289.08     1191.49     92.59 o
   1   2   2      641.56      587.78    116.18 o
   2   2   2     3690.16     3077.88    102.45 o
   3   2   2      125.85      151.42      3.24 o
   4   2   2      624.54      567.21     39.06 o
   5   2   2       16.48       12.32      1.50 o
   6   2   2      541.43      435.03     63.44 o
   7   2   2      316.32      266.45     32.11 o
   8   2   2       18.08       16.84      2.66 o
   9   2   2       20.41       27.86      6.54 o
  10   2   2       57.76       78.11      7.52 o
  11   2   2       45.81       63.40      9.73 o
 -13   3   2        7.54        4.30      9.29 o
 -12   3   2        6.27        2.93      7.69 o
 -11   3   2        1.45       -0.54      2.67 o
 -10   3   2        0.09       -1.23      1.29 o
  -9   3   2       26.77       13.69      4.22 o
  -8   3   2        0.02       -2.35      2.35 o
  -7   3   2        0.03       -0.05      1.50 o
  -6   3   2        1.53        0.70      0.71 o
  -5   3   2      598.19      568.51    168.91 o
  -4   3   2      188.87      231.31     26.25 o
  -3   3   2       11.86        8.77      1.21 o
  -2   3   2       99.35      109.90      1.19 o
  -1   3   2       16.79       16.51      0.95 o
   0   3   2     1855.05     1660.44     28.52 o
   1   3   2      681.35      623.34     58.16 o
   2   3   2      158.58      153.12      2.21 o
   3   3   2        0.01        2.61      2.46 o
   4   3   2      100.00       73.38      7.65 o
   5   3   2        2.35       -0.39      2.17 o
   6   3   2       19.77       13.95      1.86 o
   7   3   2       45.84       34.18      2.28 o
   8   3   2        0.28       -2.29      2.29 o
   9   3   2       76.25       83.51      6.29 o
  10   3   2        3.29       -2.28      2.64 o
  11   3   2        3.40        2.84     10.54 o
 -13   4   2        9.39       16.95      9.45 o
 -12   4   2        3.50       -2.22      4.90 o
 -11   4   2        7.20        0.48      0.96 o
 -10   4   2       28.75       25.08      5.17 o
  -9   4   2       33.00       22.87      4.43 o
  -8   4   2       22.59       23.98      3.70 o
  -7   4   2      408.65      410.11     36.87 o
  -6   4   2       48.14       52.93      3.22 o
  -5   4   2      129.64      152.64     10.58 o
  -4   4   2      267.75      283.72      1.68 o
  -3   4   2      625.75      611.28     55.46 o
  -2   4   2      584.50      542.57      2.60 o
  -1   4   2      266.47      274.07      3.09 o
   0   4   2      110.63      129.83      2.04 o
   1   4   2        2.31        1.10      1.61 o
   2   4   2       78.35       56.43      2.97 o
   3   4   2      422.08      374.34      5.67 o
   4   4   2      212.60      187.74      4.96 o
   5   4   2       76.42       52.66      4.69 o
   6   4   2      112.56       85.46      7.47 o
   7   4   2        0.38       -0.86     77.02 o
   8   4   2        0.15       -0.56      8.56 o
   9   4   2       14.34       22.43      7.61 o
  11   4   2        5.46        9.75     12.36 o
 -13   5   2       14.64        6.82     10.08 o
 -12   5   2        2.44        4.31      8.03 o
 -11   5   2      106.22      114.08      6.26 o
 -10   5   2        0.52        1.18      9.12 o
  -9   5   2       12.88        6.94      4.61 o
  -8   5   2        3.04        0.33     31.94 o
  -7   5   2      854.06      793.29      8.84 o
  -6   5   2      114.35       88.84      1.49 o
  -5   5   2       81.76       78.31      2.01 o
  -4   5   2       35.63       28.99      1.33 o
  -3   5   2       43.69       46.99      1.55 o
  -2   5   2     1561.20     1506.55      8.47 o
  -1   5   2       33.12       38.38      1.31 o
   0   5   2       44.48       31.50      1.58 o
   1   5   2       54.96       58.58      2.31 o
   2   5   2      680.82      606.50      6.95 o
   3   5   2      665.31      581.18      7.23 o
   4   5   2       49.44       61.14      4.29 o
   5   5   2      106.23       79.69      4.61 o
   6   5   2       32.79       27.95      4.58 o
   7   5   2        0.35        1.13      5.91 o
   8   5   2       57.15       74.66      6.89 o
   9   5   2       16.66       25.96      8.71 o
 -13   6   2        8.89        8.57     10.55 o
 -12   6   2        1.19        6.68      7.96 o
 -11   6   2       53.94       55.67      6.74 o
 -10   6   2        0.18       -1.00      8.39 o
  -9   6   2        4.18        1.36     41.38 o
  -8   6   2        5.67        5.79      3.83 o
  -7   6   2      784.66      782.63     31.90 o
  -6   6   2      309.03      289.49     15.41 o
  -5   6   2       97.40      101.28      1.29 o
  -4   6   2      154.11      146.68      2.76 o
  -3   6   2       47.75       37.67      1.71 o
  -2   6   2        0.24       -0.68      0.68 o
  -1   6   2      578.78      532.45     19.90 o
   0   6   2       20.23       16.38      1.32 o
   1   6   2      265.17      256.72      9.13 o
   2   6   2      194.95      196.07      3.79 o
   3   6   2        7.85        7.42      2.88 o
   4   6   2        0.07        2.57      4.05 o
   5   6   2      304.78      279.84      6.82 o
   6   6   2       10.78        7.82      5.96 o
   7   6   2       19.20       22.36      6.90 o
   9   6   2        0.07       -1.41      4.41 o
  10   6   2        6.75       13.06     13.37 o
 -12   7   2       12.41       12.50      8.45 o
 -11   7   2        1.41        1.81      7.41 o
 -10   7   2       18.09       19.49      6.38 o
  -9   7   2       49.45       36.89      5.19 o
  -8   7   2        0.75        0.36      4.29 o
  -7   7   2        1.53        0.16      0.92 o
  -6   7   2       25.45       28.57      1.34 o
  -5   7   2       87.36       77.60      2.69 o
  -4   7   2        4.20        2.16      1.56 o
  -3   7   2        9.59        9.34      1.63 o
  -2   7   2        7.80        6.80      1.34 o
  -1   7   2        1.72        0.40      0.95 o
   0   7   2      151.94      152.68      2.44 o
   1   7   2       16.78       14.83      1.65 o
   2   7   2       61.71       57.63      2.64 o
   3   7   2       63.22       76.28      3.33 o
   4   7   2      141.62      138.77      7.89 o
   5   7   2        0.14        1.69      5.71 o
   6   7   2        4.69        5.30      6.79 o
   7   7   2        1.91       -0.26      5.43 o
   8   7   2        0.16       -1.76      2.35 o
   9   7   2        1.18        2.57     12.28 o
 -12   8   2        2.28        8.30      9.19 o
 -11   8   2       20.71       15.82      7.95 o
 -10   8   2        0.23        0.39      3.13 o
  -9   8   2        9.30       11.53      5.64 o
  -8   8   2       36.15       30.58      3.69 o
  -7   8   2       87.29       93.75      9.95 o
  -6   8   2       44.30       40.56      1.63 o
  -5   8   2        6.45        0.25      1.51 o
  -4   8   2       25.89       22.84      2.89 o
  -3   8   2       70.83       60.99      2.75 o
  -2   8   2        9.38        7.33      1.54 o
  -1   8   2       74.01       74.91      2.64 o
   0   8   2       25.82       28.05      2.78 o
   1   8   2      209.29      209.25      3.54 o
   2   8   2      133.51      144.26      3.41 o
   3   8   2       34.50       39.97      2.52 o
   4   8   2        9.50        8.31      2.73 o
   5   8   2       13.07       16.83      3.93 o
   6   8   2        4.64        5.56      8.54 o
   7   8   2        0.00        5.71     10.12 o
   8   8   2        7.27       28.05     12.16 o
 -12   9   2        3.86        6.46     10.22 o
 -11   9   2        5.24        3.08      8.85 o
 -10   9   2        1.14        2.54      7.79 o
  -9   9   2       39.30       36.79      4.33 o
  -8   9   2        3.64        0.93      2.72 o
  -7   9   2       44.63       37.49      2.68 o
  -6   9   2       10.37        8.51      2.04 o
  -5   9   2       75.30       68.94      2.62 o
  -4   9   2       30.45       17.84      2.24 o
  -3   9   2       50.80       37.73      2.63 o
  -2   9   2      211.33      238.02      7.51 o
  -1   9   2       24.47       16.59      1.81 o
   0   9   2       19.46       17.89      1.82 o
   1   9   2       17.83       22.13      2.12 o
   2   9   2        0.04        1.87      4.40 o
   3   9   2        0.10       -0.08      0.68 o
   4   9   2       13.24       11.82      3.43 o
   5   9   2        0.60        1.98      5.19 o
   6   9   2       30.61       42.22      5.48 o
   7   9   2      153.28      239.69      7.02 o
 -11  10   2        0.39       -0.83     45.58 o
 -10  10   2        5.93        1.11      2.77 o
  -9  10   2       22.33       23.67      4.00 o
  -8  10   2       22.58       24.70      3.53 o
  -7  10   2       20.09       18.47      3.29 o
  -6  10   2        1.82        1.12      4.31 o
  -5  10   2        0.76       -0.48      1.95 o
  -4  10   2        0.15       -0.26      1.65 o
  -3  10   2       17.56       13.70      2.39 o
  -2  10   2        0.02       -0.78      1.11 o
  -1  10   2       35.39       34.38      2.23 o
   0  10   2        0.81        0.70      1.23 o
   1  10   2        2.78       -0.10      1.79 o
   2  10   2       46.17       71.92      3.46 o
   3  10   2        9.45       11.72      3.98 o
   4  10   2        0.59       -0.79      4.52 o
   5  10   2       16.41       27.14      5.82 o
   6  10   2        5.09        9.64     10.22 o
 -10  11   2        0.14       -1.53      4.36 o
  -9  11   2        1.10        0.31      1.35 o
  -8  11   2        1.40       -0.27      2.54 o
  -7  11   2        8.24        4.94      3.87 o
  -6  11   2        2.69       -0.15      1.25 o
  -5  11   2       58.28       52.17      3.96 o
  -4  11   2       48.21       58.52      3.16 o
  -3  11   2        1.58        2.86      6.35 o
  -2  11   2        3.72        3.20      6.45 o
  -1  11   2       14.43       11.44      3.32 o
   0  11   2        8.53        8.63      3.57 o
   1  11   2       48.43       66.70      3.65 o
   2  11   2       21.16       25.84      4.18 o
   3  11   2        0.02       -0.72      4.35 o
   4  11   2        7.66       10.90      6.40 o
 -10  12   2        1.32        3.23     11.32 o
  -9  12   2        8.30       10.45     10.31 o
  -8  12   2        3.60       -0.22      2.22 o
  -7  12   2        0.43       -0.05      1.31 o
  -6  12   2        0.76        1.33      5.08 o
  -5  12   2        9.56        0.92      7.43 o
  -4  12   2        1.90        1.08      5.16 o
  -3  12   2       14.31       22.82      5.36 o
  -2  12   2       16.08       13.18      5.03 o
  -1  12   2       20.68       27.65      5.46 o
   0  12   2        2.25        2.41      3.91 o
   1  12   2        0.00       -1.24      3.53 o
   2  12   2       15.27       24.01      6.55 o
  -8  13   2       22.83       21.45      7.55 o
  -7  13   2       39.02       53.02      6.52 o
  -6  13   2       69.09       88.87      9.81 o
  -5  13   2       16.02       28.76     10.04 o
  -4  13   2        2.66        7.82      9.90 o
  -3  13   2        0.45        3.33      9.18 o
  -2  13   2       55.95       79.18     10.36 o
  -1  13   2        0.27        3.47     10.83 o
   0  13   2        4.63        8.26     11.44 o
   3 -14   3        1.85       -2.77      4.04 o
   4 -14   3        0.05        3.34     12.71 o
   5 -14   3       21.99       30.72     12.50 o
   0 -13   3        0.00       -0.05      0.59 o
   1 -13   3        4.77       14.42      7.24 o
   2 -13   3        0.17        0.32      2.56 o
   3 -13   3        0.22       -0.05      0.14 o
   4 -13   3        5.30       11.33      5.61 o
   5 -13   3        3.18        5.82      5.62 o
   6 -13   3        3.22        1.85      3.04 o
   7 -13   3        2.78        7.38      7.68 o
  -3 -12   3       11.68       16.33     12.14 o
  -2 -12   3        0.65       -1.24      3.41 o
  -1 -12   3       31.06       42.67      6.69 o
   0 -12   3        2.11        2.17      6.27 o
   1 -12   3        0.65        1.52      5.84 o
   2 -12   3        3.63        3.51      5.55 o
   3 -12   3        7.22        7.14      5.41 o
   4 -12   3        7.59        7.87      4.45 o
   5 -12   3        7.74        3.20      4.13 o
   6 -12   3        0.17       -1.06      2.58 o
   7 -12   3        1.50        3.85      3.87 o
   8 -12   3       46.26       58.38      9.20 o
   9 -12   3        1.37       12.16     10.27 o
  -5 -11   3        3.64        4.35     12.39 o
  -4 -11   3        2.16        4.37     10.48 o
  -3 -11   3        9.84        6.72      9.34 o
  -2 -11   3        0.82        1.16      8.59 o
  -1 -11   3        5.33        8.97      5.56 o
   0 -11   3      100.55      124.70      7.84 o
   1 -11   3        1.44        2.20      4.43 o
   2 -11   3       20.49       32.96      4.61 o
   3 -11   3       32.88       31.42      4.62 o
   4 -11   3       16.17       16.33      3.56 o
   5 -11   3        2.07       -0.55      1.15 o
   6 -11   3        0.22        0.50      2.98 o
   7 -11   3        3.38        5.30      3.40 o
   8 -11   3       40.02       44.15      3.88 o
   9 -11   3       12.44       13.91      7.79 o
  10 -11   3        0.53       -1.31     37.08 o
  11 -11   3        4.88        1.00     10.48 o
  -6 -10   3        0.23       -1.75      4.62 o
  -5 -10   3        2.79        1.02      3.56 o
  -4 -10   3       15.94       17.46      5.16 o
  -3 -10   3       34.94       50.19      6.08 o
  -2 -10   3        9.99        4.17      6.76 o
  -1 -10   3        2.86        4.71      4.34 o
   0 -10   3        1.53        1.59      3.82 o
   2 -10   3       25.06       19.07      4.10 o
   3 -10   3        0.25       -0.58      1.09 o
   4 -10   3        0.24       -0.66      2.25 o
   5 -10   3        2.94        0.20      1.13 o
   6 -10   3       19.83       22.46      2.49 o
   7 -10   3       70.21       81.38      3.39 o
   8 -10   3        1.25        2.02      3.07 o
   9 -10   3        0.42        1.67      6.51 o
  10 -10   3        0.05        0.12      0.36 o
  11 -10   3        4.84        7.31      9.48 o
  -8  -9   3        4.80        2.84      9.70 o
  -7  -9   3        5.73        0.64      5.51 o
  -6  -9   3       28.81       31.23      4.46 o
  -5  -9   3        0.98       -1.29      2.41 o
  -4  -9   3       25.02       29.14      3.57 o
  -3  -9   3       16.07       16.31      3.15 o
  -2  -9   3       72.70       63.66      5.85 o
  -1  -9   3       13.91       14.71      5.05 o
   0  -9   3      172.55      186.86      5.11 o
   1  -9   3       72.47       73.41      4.65 o
   2  -9   3        4.22        2.94      3.99 o
   3  -9   3        4.44        3.97      2.19 o
   4  -9   3        0.52        0.13      0.36 o
   5  -9   3       10.99       10.81      2.28 o
   6  -9   3      201.51      234.14      5.48 o
   7  -9   3       15.44       15.65      2.30 o
   8  -9   3        4.45        5.88      2.68 o
   9  -9   3        5.37        4.23      4.00 o
  10  -9   3        6.52        8.33      6.91 o
  11  -9   3        4.07        7.40      8.23 o
  -8  -8   3        0.11       -2.71      5.20 o
  -7  -8   3        2.19        2.06      5.00 o
  -6  -8   3        5.09        0.95      1.54 o
  -5  -8   3       40.72       39.33      3.12 o
  -4  -8   3       71.99       64.09      2.89 o
  -3  -8   3       37.88       43.03      2.61 o
  -2  -8   3        0.16       -0.43      0.83 o
  -1  -8   3      180.42      157.49      3.94 o
   0  -8   3       81.71       85.11      3.64 o
   1  -8   3        3.19       -0.60      2.06 o
   2  -8   3       24.44       21.09      3.57 o
   3  -8   3       10.82       10.74      1.87 o
   4  -8   3        0.11       -0.53      0.53 o
   5  -8   3        0.25       -0.38      1.19 o
   6  -8   3      434.82      458.14      5.13 o
   7  -8   3       95.04      102.78      6.18 o
   8  -8   3        4.56        2.96      3.12 o
   9  -8   3        2.07        3.32      3.54 o
  10  -8   3       33.48       37.91      5.74 o
  11  -8   3        4.99        3.45     43.25 o
  12  -8   3        0.72        3.90      9.35 o
  -9  -7   3       14.97       16.96      5.98 o
  -8  -7   3        3.17        4.59      6.72 o
  -7  -7   3       10.46        7.02      4.14 o
  -6  -7   3        0.29       -0.97      2.72 o
  -5  -7   3       66.41       82.10      4.06 o
  -4  -7   3       21.39       18.85      2.63 o
  -3  -7   3       29.48       29.48      3.22 o
  -2  -7   3        6.26        2.47      1.33 o
  -1  -7   3        0.25       -0.26      1.44 o
   0  -7   3        6.15        4.85      1.44 o
   1  -7   3       86.57       94.91      1.69 o
   2  -7   3       65.30       76.58      4.00 o
   3  -7   3       80.11       78.13      5.52 o
   4  -7   3       92.51      100.74      5.98 o
   5  -7   3       11.41       13.27      1.54 o
   6  -7   3      490.76      512.22      5.08 o
   8  -7   3        0.26        0.18      0.48 o
   9  -7   3        1.44        2.49      3.35 o
  10  -7   3        0.42       -0.31      1.21 o
  11  -7   3        2.58        3.43      7.00 o
  12  -7   3        7.51        3.03      8.91 o
 -10  -6   3        2.13       -0.12      0.71 o
  -9  -6   3       20.02       20.75      5.32 o
  -8  -6   3       20.83       16.40      3.86 o
  -7  -6   3       14.97       19.25      3.11 o
  -6  -6   3        0.23       -0.34      0.46 o
  -5  -6   3        1.14       -0.95      0.95 o
  -4  -6   3       32.03       29.33      2.00 o
  -3  -6   3        3.28        1.96      1.86 o
  -2  -6   3      219.52      214.62      2.63 o
  -1  -6   3       64.70       80.15      1.68 o
   0  -6   3      263.95      275.47      2.18 o
   1  -6   3      132.16      139.04      2.85 o
   2  -6   3       66.88       60.81      1.99 o
   3  -6   3        0.78        0.03      0.83 o
   4  -6   3       78.38       86.35      3.81 o
   5  -6   3      312.68      342.85      5.53 o
   6  -6   3       84.17       82.81      5.73 o
   7  -6   3       13.99        8.29      2.28 o
   8  -6   3        8.01        2.66      2.52 o
   9  -6   3        3.22        5.08      3.24 o
  10  -6   3        3.50        2.51      3.76 o
  11  -6   3        2.51        6.60      4.78 o
  12  -6   3       11.12       17.93      8.66 o
 -11  -5   3       15.21       17.09     11.15 o
 -10  -5   3        8.55        6.37      9.41 o
  -9  -5   3        9.07       14.27      3.94 o
  -8  -5   3       15.77       10.48      3.25 o
  -7  -5   3       11.71       12.08      2.61 o
  -6  -5   3      162.85      180.21      3.43 o
  -5  -5   3      336.75      356.28      4.69 o
  -4  -5   3        6.85        9.09      0.87 o
  -3  -5   3      663.89      665.48      7.24 o
  -2  -5   3       66.23       67.60      1.87 o
  -1  -5   3       19.72       22.77      0.88 o
   0  -5   3      307.24      284.50      1.96 o
   1  -5   3       17.25       21.33      0.67 o
   2  -5   3     1179.71     1189.34     14.80 o
   3  -5   3      309.52      332.59     18.61 o
   4  -5   3      316.75      367.18      6.96 o
   5  -5   3       66.50       60.79      1.82 o
   6  -5   3       41.23       40.27      5.54 o
   7  -5   3       71.52       57.24      6.42 o
   8  -5   3       11.07       11.45      2.60 o
   9  -5   3      229.82      205.53      8.79 o
  10  -5   3        3.80        3.57      3.73 o
  11  -5   3       14.70       10.24      6.68 o
  12  -5   3        7.72       12.06      6.13 o
 -11  -4   3        6.29       -1.93      3.64 o
 -10  -4   3        0.00       -0.67      7.44 o
  -9  -4   3        0.72        0.11      1.15 o
  -8  -4   3       27.26       32.64      2.94 o
  -7  -4   3      405.33      439.31     17.79 o
  -6  -4   3        3.16        3.39      1.62 o
  -5  -4   3        4.01        2.47      1.87 o
  -4  -4   3      446.79      460.28     18.11 o
  -3  -4   3       10.70       12.25      0.62 o
  -2  -4   3       18.80       19.98      1.20 o
  -1  -4   3      629.95      684.78     20.25 o
   0  -4   3      254.07      252.00      2.38 o
   1  -4   3      132.96      128.79      1.20 o
   2  -4   3      865.60     1001.64      4.69 o
   3  -4   3      167.54      189.35     10.22 o
   4  -4   3      281.37      283.75      3.24 o
   5  -4   3      179.02      158.82     16.20 o
   6  -4   3        1.26       -0.51      0.51 o
   7  -4   3       29.51       32.63      3.18 o
   8  -4   3      237.38      227.03     29.36 o
   9  -4   3       38.89       30.22      3.74 o
  10  -4   3       22.64       28.89      5.25 o
  11  -4   3        1.36        1.54      6.65 o
  12  -4   3       12.09       21.03      8.11 o
 -12  -3   3        0.18       -1.09      3.64 o
 -11  -3   3        1.14        1.90      9.02 o
 -10  -3   3        0.99        0.29      0.67 o
  -9  -3   3        0.11       -0.18      0.65 o
  -8  -3   3        0.71        1.85      2.44 o
  -7  -3   3       69.73       70.21      2.24 o
  -6  -3   3       19.64       13.03      1.81 o
  -5  -3   3        1.55        0.17      0.75 o
  -4  -3   3      128.53      134.52      1.32 o
  -3  -3   3       77.62       84.10      2.01 o
  -2  -3   3      164.08      154.30      1.46 o
  -1  -3   3      235.94      223.92      1.79 o
   0  -3   3      118.59      148.87      7.25 o
   1  -3   3      160.04      155.01      5.32 o
   2  -3   3       44.07       37.28      1.50 o
   3  -3   3       49.21       51.38      1.33 o
   4  -3   3        2.66        0.46      0.75 o
   5  -3   3       40.43       43.03      1.96 o
   6  -3   3        0.53       -0.46      0.95 o
   7  -3   3       57.87       65.25     10.82 o
   8  -3   3        2.45        2.88      2.54 o
   9  -3   3        1.91        3.28      3.17 o
  10  -3   3       70.49       75.75      3.89 o
  11  -3   3        7.65        4.64      6.88 o
  12  -3   3        9.99       14.78      8.47 o
 -12  -2   3       12.90       19.40     11.41 o
 -11  -2   3       20.51       16.58      5.82 o
 -10  -2   3        0.77       -0.47      0.64 o
  -9  -2   3        1.68       -0.27      1.32 o
  -8  -2   3        0.71       -0.67      1.06 o
  -7  -2   3       30.94       15.92      2.52 o
  -6  -2   3       68.37       67.22      5.86 o
  -5  -2   3      350.68      446.59     29.50 o
  -4  -2   3      970.30     1030.29      8.70 o
  -3  -2   3      192.69      196.67      2.42 o
  -2  -2   3      161.31      137.94      3.37 o
  -1  -2   3     1165.83     1165.19      5.01 o
   0  -2   3     2099.38     2132.18     40.94 o
   1  -2   3      182.65      203.17      8.76 o
   2  -2   3       93.86       96.71      2.17 o
   3  -2   3       11.94       14.19      1.16 o
   4  -2   3        3.69        1.37      1.46 o
   5  -2   3       78.97       99.08      8.40 o
   6  -2   3       36.65       35.31      2.41 o
   7  -2   3       43.87       42.17      3.31 o
   8  -2   3       70.85       62.04      3.12 o
   9  -2   3        8.31        6.36      3.11 o
  10  -2   3       20.28       18.46      5.67 o
  11  -2   3        2.22        0.32      1.62 o
 -12  -1   3       36.64       42.60      5.44 o
 -11  -1   3        0.24       -1.89      2.67 o
 -10  -1   3       42.43       41.07      4.26 o
  -9  -1   3       29.66       24.27      3.37 o
  -8  -1   3        2.66       -0.29      0.95 o
  -7  -1   3        0.19       -1.76      2.57 o
  -6  -1   3       10.17       14.87      2.05 o
  -5  -1   3      357.97      430.97     62.76 o
  -4  -1   3     1470.26     1761.43     78.65 o
  -3  -1   3      678.76      695.54      3.74 o
  -2  -1   3        0.41        0.23      0.22 o
  -1  -1   3      308.10      355.56      8.96 o
   0  -1   3    13967.37    12744.81     85.71 o
   1  -1   3      515.37      473.00     16.04 o
   2  -1   3      237.81      223.26      5.88 o
   3  -1   3      824.10      751.42     85.34 o
   4  -1   3      624.21      622.37     80.51 o
   5  -1   3      245.20      243.81     13.38 o
   6  -1   3       91.65       85.20      6.66 o
   7  -1   3      107.57       93.25      5.25 o
   8  -1   3       17.78       15.21      5.19 o
   9  -1   3      146.14      126.89      5.54 o
  10  -1   3       87.57       99.96      6.28 o
  11  -1   3        3.08       -0.24      2.04 o
  12  -1   3       11.84       23.64     10.81 o
 -13   0   3       10.49        8.48     11.64 o
 -12   0   3        1.93       -0.91      2.02 o
 -11   0   3        7.36        6.14      4.98 o
 -10   0   3        0.05        0.42      5.32 o
  -9   0   3        0.73        1.69     55.41 o
  -8   0   3        7.17       -1.70      2.21 o
  -7   0   3      172.31      196.73      4.77 o
  -6   0   3       13.92       13.15      1.87 o
  -5   0   3      122.66      154.50     26.65 o
  -4   0   3      165.42      228.30     41.69 o
  -3   0   3        8.69       14.22      1.82 o
  -2   0   3      494.88      787.47     15.84 o
  -1   0   3      613.89      767.38     41.16 o
   0   0   3      669.37      722.93      3.27 o
   1   0   3      178.60      266.99     28.03 o
   2   0   3       11.26       22.72      3.76 o
   3   0   3       82.39       99.19     10.93 o
   4   0   3      165.31      172.43      7.38 o
   5   0   3        0.54        1.58      0.62 o
   6   0   3      885.47      759.74     57.64 o
   7   0   3      115.85       93.18     10.10 o
   8   0   3       19.63       15.27      4.47 o
   9   0   3       40.37       44.61      5.66 o
  10   0   3        5.30        7.35      7.70 o
  11   0   3       15.21       22.04      9.11 o
  12   0   3       26.06       37.11     10.65 o
 -12   1   3        6.85       13.12      5.84 o
 -11   1   3        3.47       -0.51      3.27 o
 -10   1   3        4.49        1.45      9.79 o
  -9   1   3        2.63       -1.22      2.22 o
  -8   1   3       34.55       27.88      3.62 o
  -7   1   3      130.59      138.18      4.26 o
  -6   1   3       14.04       10.13      1.39 o
  -5   1   3       12.28        7.86      1.08 o
  -4   1   3       69.58      103.76     10.35 o
  -3   1   3        3.30        7.62      0.64 o
  -2   1   3       89.29      161.56      2.96 o
  -1   1   3      141.46      261.74      3.19 o
   0   1   3        1.90       47.63     23.28 o
   1   1   3     1425.38     1852.83    112.00 o
   2   1   3     2311.47     2762.83    114.35 o
   3   1   3       12.74       13.41      3.31 o
   4   1   3      174.26      159.31      3.83 o
   5   1   3      212.67      160.17     29.01 o
   6   1   3        2.91        2.22      1.23 o
   7   1   3      104.47       97.66     25.77 o
   8   1   3       21.79       18.40      4.70 o
   9   1   3        7.17        4.56      6.00 o
  10   1   3       15.20       17.57      7.59 o
  11   1   3        0.10        0.13      9.59 o
  12   1   3        0.00       -1.04      2.84 o
 -13   2   3       97.41      104.48      9.76 o
 -12   2   3        1.49        2.62      8.45 o
 -11   2   3        2.98        1.23     17.98 o
  -9   2   3       66.08       38.58      4.37 o
  -8   2   3       17.80        6.84      3.47 o
  -7   2   3      139.83      213.51      4.94 o
  -6   2   3       12.62       16.44      1.74 o
  -5   2   3       34.48       35.98      1.28 o
  -4   2   3       93.96      132.09      6.40 o
  -3   2   3      110.90      157.26      4.75 o
  -2   2   3      582.12      785.88     57.28 o
  -1   2   3       84.45       64.05      1.33 o
   0   2   3      136.67      137.55     19.02 o
   1   2   3      172.44      129.02      2.86 o
   2   2   3     3262.78     3087.21    197.61 o
   3   2   3       11.49        8.15      1.09 o
   4   2   3       62.95       62.68      1.65 o
   5   2   3       20.62       20.48      3.65 o
   6   2   3      217.44      157.12     10.07 o
   7   2   3       50.92       43.14      4.18 o
   8   2   3        9.76        9.27      4.87 o
   9   2   3        0.64        0.18      0.49 o
  10   2   3        4.90        7.55      7.56 o
 -13   3   3      108.36      116.99      9.71 o
 -12   3   3        3.86        1.71      8.29 o
 -11   3   3       10.70        5.15      6.18 o
 -10   3   3        3.07        4.30      5.22 o
  -9   3   3      226.38      195.77      5.97 o
  -8   3   3       19.74       22.05      3.40 o
  -7   3   3        1.03        0.67      0.82 o
  -6   3   3      444.94      531.93     86.65 o
  -5   3   3      697.37      868.87     12.54 o
  -4   3   3      255.98      355.08     18.33 o
  -3   3   3      138.43      186.28     46.42 o
  -2   3   3      753.84      706.84      3.10 o
  -1   3   3      437.62      546.46     23.70 o
   0   3   3      448.90      549.27     78.47 o
   1   3   3        0.07       -0.61      0.61 o
   2   3   3      834.10      763.72     48.34 o
   3   3   3      329.95      274.35      2.58 o
   4   3   3      354.48      320.62      5.80 o
   5   3   3      786.81      754.93      8.80 o
   6   3   3      192.79      196.95      6.17 o
   7   3   3       96.80      102.92      5.86 o
   8   3   3       81.20      104.82      6.18 o
   9   3   3      170.27      263.12      8.61 o
  10   3   3        0.58       -1.72      3.04 o
  11   3   3        0.71        1.15     11.24 o
 -13   4   3        4.79        7.89     10.41 o
 -12   4   3        5.02        3.19     46.64 o
 -11   4   3        5.92        9.63      6.54 o
 -10   4   3        0.12       -1.59      2.86 o
  -9   4   3        2.96        3.75      4.24 o
  -8   4   3       25.73       25.08      3.68 o
  -7   4   3      106.31      128.24      4.48 o
  -6   4   3       97.20      117.48      4.14 o
  -5   4   3       14.18       18.66      1.14 o
  -4   4   3       94.07       91.09      6.94 o
  -3   4   3        0.92        0.04      0.33 o
  -2   4   3      610.83      604.47      4.31 o
  -1   4   3       12.03       18.28      1.13 o
   0   4   3       29.31       33.18      1.61 o
   1   4   3      262.91      208.71      4.11 o
   2   4   3       61.62       43.18      3.15 o
   3   4   3        0.07       -0.39      2.13 o
   4   4   3       48.72       45.87      4.21 o
   5   4   3       38.74       25.24      4.30 o
   6   4   3       28.26       23.60      4.85 o
   7   4   3       26.51       29.77      5.38 o
   8   4   3       49.20       73.99      6.19 o
   9   4   3        0.24        2.22      7.62 o
  10   4   3        0.10        0.02      9.72 o
 -13   5   3        0.09       -2.16      4.79 o
 -11   5   3        3.36       10.56      6.73 o
 -10   5   3        4.78       -1.62      1.69 o
  -9   5   3        7.01        8.22      4.44 o
  -8   5   3       73.79       83.57      4.45 o
  -7   5   3       38.57       45.11      3.71 o
  -6   5   3       75.58       82.85      7.91 o
  -5   5   3        2.20        1.03      1.94 o
  -4   5   3       54.59       51.62      1.75 o
  -3   5   3      103.65       81.36      1.76 o
  -2   5   3        5.59        4.85      1.07 o
  -1   5   3       18.22       17.97      1.15 o
   0   5   3      111.98      112.85      2.85 o
   1   5   3       12.50       16.26      2.08 o
   2   5   3      115.53      117.75      3.05 o
   3   5   3      164.19      151.63      5.10 o
   4   5   3      310.58      278.55      6.13 o
   5   5   3       76.83       82.21      4.97 o
   6   5   3       79.17      100.13      5.57 o
   7   5   3        0.05       -1.27      2.64 o
   8   5   3        4.62        1.04     12.37 o
   9   5   3       19.12       35.54      9.33 o
  10   5   3       25.27       38.49     11.13 o
 -12   6   3       30.30       36.72      8.45 o
 -11   6   3       11.51       14.17      7.47 o
 -10   6   3       28.31       19.02      5.85 o
  -9   6   3        1.04       -1.12     22.87 o
  -7   6   3      194.71      207.05      3.83 o
  -6   6   3      215.34      209.62     18.10 o
  -5   6   3        4.80        8.46      1.22 o
  -4   6   3      223.12      216.44      2.48 o
  -3   6   3      218.46      211.28      3.43 o
  -2   6   3      222.54      216.03      2.68 o
  -1   6   3        3.58        2.20      1.29 o
   0   6   3      479.59      433.72      4.80 o
   1   6   3       55.21       66.52      2.17 o
   2   6   3      397.27      378.53      5.05 o
   3   6   3       21.34       21.37      2.78 o
   4   6   3       99.72       74.04      4.74 o
   5   6   3       44.41       30.95      4.89 o
   6   6   3       10.50       10.73      5.77 o
   7   6   3        0.63       -0.10      0.20 o
   8   6   3        1.40        1.01      7.17 o
   9   6   3        0.09       -2.50     32.56 o
 -12   7   3       13.39       11.71      9.00 o
 -11   7   3        1.89        4.18      7.90 o
 -10   7   3       53.92       51.86      6.31 o
  -9   7   3      159.10      156.69      6.08 o
  -8   7   3        0.17       -1.31      1.81 o
  -7   7   3        5.00        5.05      2.67 o
  -6   7   3        5.64        2.84      1.27 o
  -5   7   3       19.77       13.34      1.61 o
  -4   7   3        0.03       -2.03      2.53 o
  -3   7   3        0.00       -0.82      0.99 o
  -2   7   3      249.88      247.34      3.30 o
  -1   7   3       17.00       17.33      1.96 o
   0   7   3     1501.36     1467.32     32.40 o
   1   7   3      348.54      349.45      6.93 o
   2   7   3       16.49       10.50      2.18 o
   3   7   3       15.86       12.52      2.71 o
   4   7   3      143.69      135.86      5.29 o
   5   7   3       25.95       28.61      6.02 o
   6   7   3        0.23       -0.31      6.00 o
   7   7   3        5.93       11.06      8.90 o
   8   7   3       19.51       31.16     10.69 o
   9   7   3        3.94        9.96     12.92 o
 -12   8   3        0.01       -0.79      2.27 o
 -11   8   3        9.17       12.36      8.35 o
 -10   8   3        6.97        5.56      6.64 o
  -9   8   3        0.00       -2.10      2.96 o
  -8   8   3        0.38       -0.10      0.79 o
  -7   8   3       50.31       42.87      3.31 o
  -6   8   3       10.89       10.32      2.20 o
  -5   8   3       40.66       34.98      2.75 o
  -4   8   3       33.35       25.26      2.44 o
  -3   8   3      116.54       96.67      2.49 o
  -2   8   3       34.66       31.59      1.76 o
  -1   8   3       95.35       88.75      2.71 o
   0   8   3       75.21       71.36      2.10 o
   1   8   3       11.48       12.34      1.92 o
   2   8   3        0.26        0.00      1.24 o
   3   8   3        6.15        2.33      1.48 o
   4   8   3       16.39       18.00      4.84 o
   5   8   3        0.69       -0.04      0.30 o
   6   8   3        0.42       -0.87      2.98 o
   7   8   3        2.32       11.21     10.92 o
   8   8   3        2.77       22.26     13.20 o
 -11   9   3        0.99        3.00      9.36 o
 -10   9   3        1.85        1.75      7.62 o
  -9   9   3        2.57        1.97      6.26 o
  -8   9   3       35.45       35.92      3.19 o
  -7   9   3        7.54        5.60      2.87 o
  -6   9   3        1.04       -0.53      2.55 o
  -5   9   3        6.22        3.82      1.85 o
  -4   9   3      204.70      179.82      6.63 o
  -3   9   3       13.37        8.70      2.19 o
  -2   9   3        8.04       10.95      1.89 o
  -1   9   3        2.55        0.16      1.25 o
   0   9   3       65.10       70.65      3.10 o
   1   9   3       74.70       84.17      2.48 o
   2   9   3        6.46        6.91      3.07 o
   3   9   3       56.35       81.71      3.35 o
   4   9   3        0.19       -2.74      2.74 o
   5   9   3        0.98        4.02      5.19 o
   6   9   3        8.22       15.29      5.91 o
   7   9   3       62.78      134.46     10.42 o
 -11  10   3       11.02       17.18     10.62 o
 -10  10   3        6.27        5.19      8.84 o
  -9  10   3       75.10       79.69      7.15 o
  -8  10   3       35.08       40.13      3.77 o
  -7  10   3        1.98       -0.14      0.89 o
  -6  10   3       51.02       39.15      3.77 o
  -5  10   3       44.32       34.80      3.55 o
  -4  10   3       37.15       28.70      2.81 o
  -3  10   3        2.10        0.86      2.01 o
  -2  10   3        3.90       -0.87      1.35 o
  -1  10   3        2.86        2.26      3.17 o
   0  10   3       84.95       90.60      5.40 o
   1  10   3        8.63       12.51      3.32 o
   2  10   3       43.01       68.26      4.48 o
   3  10   3       26.45       30.71      4.18 o
   4  10   3        2.50        0.60      5.42 o
   5  10   3       12.31       23.07      6.12 o
   6  10   3       70.24      121.69     10.55 o
  -9  11   3        0.79       -0.45      1.79 o
  -8  11   3       12.98        9.09      4.33 o
  -7  11   3        1.22        0.01      0.98 o
  -6  11   3        3.89        1.86      3.11 o
  -5  11   3        9.69       14.03      4.20 o
  -4  11   3        3.02        9.54      3.51 o
  -3  11   3        3.19       -0.41      2.57 o
  -2  11   3        0.81       -2.44      2.44 o
  -1  11   3       15.59       17.80      3.44 o
   0  11   3        0.80        0.22      7.59 o
   1  11   3        0.16       -1.87      3.15 o
   2  11   3       14.56       20.62      4.53 o
   3  11   3        1.68       -0.17      1.30 o
   4  11   3        9.26        7.63      9.86 o
   5  11   3        6.25       22.02     11.95 o
  -9  12   3        0.22       -1.70      2.30 o
  -8  12   3        1.32       -1.79      2.50 o
  -7  12   3        0.04       -0.53      2.66 o
  -6  12   3       17.98       20.57      5.47 o
  -5  12   3        1.64        2.08      8.02 o
  -4  12   3        8.59        5.05      7.75 o
  -3  12   3       19.12       18.63      8.54 o
  -2  12   3        7.63       10.74      5.28 o
  -1  12   3        2.79        4.67      7.30 o
   0  12   3        1.09        0.04      0.42 o
   1  12   3        0.07       -1.24     10.34 o
   2  12   3        3.36        6.68      5.36 o
  -7  13   3       47.09       58.83      7.27 o
  -6  13   3       77.79      108.09     10.25 o
  -5  13   3        0.05       -2.33     20.39 o
  -4  13   3       16.19       22.91     10.04 o
  -3  13   3       21.03       24.57     10.42 o
  -2  13   3        8.91       14.11      6.77 o
  -1  13   3        2.24        1.68      7.14 o
   0 -13   4        3.27        9.44     11.26 o
   1 -13   4       12.40       16.47      7.44 o
   2 -13   4        3.14        9.10      6.85 o
   3 -13   4       13.26       24.13      7.18 o
   4 -13   4       38.15       61.85      5.79 o
   5 -13   4        1.15        1.97      6.34 o
   6 -13   4        0.01        1.45      3.93 o
   7 -13   4        3.39        1.67      4.46 o
  -3 -12   4        0.05       -2.50     41.65 o
  -2 -12   4        2.39        5.89      7.50 o
  -1 -12   4       11.28       17.36      6.91 o
   0 -12   4        0.06        3.86      6.43 o
   1 -12   4        0.91       -0.38      2.53 o
   2 -12   4        9.32       14.61      5.61 o
   3 -12   4        0.28       -0.09      0.64 o
   4 -12   4       15.31       20.25      4.63 o
   5 -12   4        0.32        2.12      8.39 o
   6 -12   4        1.02       -0.52      3.03 o
   7 -12   4        2.27        2.51      5.23 o
   8 -12   4        3.82       11.31      9.81 o
  -4 -11   4        0.62       -0.70      1.32 o
  -3 -11   4        4.07        3.46      6.92 o
  -2 -11   4        0.95       -0.21      1.59 o
  -1 -11   4       68.80       78.83      5.57 o
   0 -11   4       89.37      105.37      5.09 o
   1 -11   4       17.67       21.99      4.83 o
   2 -11   4       20.02       23.90      5.31 o
   3 -11   4        0.52       -0.41      1.02 o
   4 -11   4       34.35       38.42      4.58 o
   5 -11   4        1.15       -0.01      2.61 o
   6 -11   4       52.76       63.30      4.00 o
   7 -11   4       23.62       27.15      4.22 o
   8 -11   4       48.23       52.89      3.79 o
   9 -11   4        3.54        0.19      9.21 o
  10 -11   4        6.58        6.86      9.98 o
  -6 -10   4        0.49       -0.72      2.37 o
  -5 -10   4       23.32       20.67      6.99 o
  -4 -10   4        0.96       -0.97      2.54 o
  -3 -10   4       12.30       17.64      7.93 o
  -2 -10   4        0.02        1.67      7.09 o
  -1 -10   4      110.59      142.15      4.89 o
   0 -10   4       76.72       91.41      4.78 o
   1 -10   4        9.25        9.16      4.10 o
   2 -10   4       30.68       29.82      3.82 o
   3 -10   4        1.91        4.22      5.85 o
   4 -10   4       56.38       71.68      3.73 o
   5 -10   4        2.07       -2.78      2.84 o
   6 -10   4        2.78        3.73      2.83 o
   7 -10   4       57.89       57.76      2.99 o
   8 -10   4       17.06       18.58      3.26 o
   9 -10   4        0.88        0.13      7.13 o
  10 -10   4        7.03       10.01      8.81 o
  11 -10   4        4.41        3.11     10.82 o
  -7  -9   4        0.10        0.01      0.04 o
  -6  -9   4        0.25        2.45      5.54 o
  -5  -9   4        9.60        9.64      4.08 o
  -4  -9   4        0.01       -1.01      2.42 o
  -3  -9   4        1.01       -0.05      0.83 o
  -2  -9   4       18.48       18.05      3.39 o
  -1  -9   4       46.71       63.44      4.60 o
   0  -9   4        0.04       -1.40      1.40 o
   1  -9   4        4.24        1.00      4.71 o
   2  -9   4       23.55       19.04      4.32 o
   3  -9   4        4.55        7.46      3.12 o
   4  -9   4       39.22       40.66      3.26 o
   5  -9   4       65.74       75.37      3.07 o
   6  -9   4       18.56       16.68      2.46 o
   7  -9   4        0.66        0.59      2.05 o
   8  -9   4       14.67       10.36      4.05 o
   9  -9   4        0.40       -0.45      0.64 o
  10  -9   4        2.99        1.11      5.46 o
  11  -9   4        0.24       -0.34      1.88 o
  -8  -8   4       12.93       14.56      9.61 o
  -7  -8   4        3.04        4.49      6.65 o
  -6  -8   4        0.81       -1.01      1.23 o
  -5  -8   4        6.55        2.97      5.72 o
  -4  -8   4        1.11       -1.63      1.98 o
  -3  -8   4       28.04       23.30      3.37 o
  -2  -8   4       30.00       28.00      3.09 o
  -1  -8   4       77.51       87.19      3.60 o
   0  -8   4      240.46      246.24      4.67 o
   1  -8   4       63.87       68.78      4.01 o
   2  -8   4        0.88       -0.87      4.02 o
   3  -8   4       55.37       77.63      3.04 o
   4  -8   4       25.68       27.05      2.07 o
   5  -8   4      160.45      152.17      3.36 o
   6  -8   4       31.37       35.78      2.20 o
   7  -8   4      260.48      266.31      5.25 o
   8  -8   4        0.71        0.36      3.58 o
   9  -8   4        0.55       -1.79      3.90 o
  10  -8   4        0.73       -0.51      1.88 o
  11  -8   4       22.20       22.76      8.41 o
  12  -8   4        1.67        4.24     11.05 o
  -9  -7   4       20.82        8.59      8.77 o
  -8  -7   4        1.67       -0.58      1.08 o
  -7  -7   4        2.37        0.29      2.81 o
  -6  -7   4        4.05       -0.26      1.07 o
  -5  -7   4       14.91        4.87      3.03 o
  -4  -7   4        6.31        4.76      2.37 o
  -3  -7   4       11.55        5.66      2.18 o
  -2  -7   4      180.02      181.96      8.48 o
  -1  -7   4       62.29       80.22      3.42 o
   0  -7   4       72.58       68.36      3.19 o
   1  -7   4       27.34       20.13      1.22 o
   2  -7   4      273.31      304.00      4.18 o
   3  -7   4       62.37       71.43      2.77 o
   4  -7   4       62.21       56.26      2.89 o
   5  -7   4       43.61       39.99      1.79 o
   6  -7   4       39.39       42.70      2.24 o
   7  -7   4       53.10       42.62      2.73 o
   8  -7   4        8.17        5.20      3.25 o
   9  -7   4        0.00       -0.09      1.21 o
  10  -7   4        0.93        5.57      6.38 o
  11  -7   4        6.81        8.77      5.41 o
  12  -7   4        7.71        3.39     10.30 o
 -10  -6   4       14.44       12.99     10.91 o
  -9  -6   4        8.86        9.83      8.78 o
  -8  -6   4       12.54       10.42      4.59 o
  -7  -6   4        0.10       -0.25      2.91 o
  -6  -6   4       13.46        7.12      2.38 o
  -5  -6   4        5.42        6.48      2.03 o
  -4  -6   4        7.33        5.88      1.76 o
  -3  -6   4      151.84      165.11      7.98 o
  -2  -6   4      152.58      143.27     11.85 o
  -1  -6   4       15.20       20.04      2.16 o
   0  -6   4      171.87      152.55     20.58 o
   1  -6   4       58.78       57.63      1.73 o
   2  -6   4       23.51       24.79      1.99 o
   3  -6   4       63.16       73.93      2.04 o
   4  -6   4        1.78        2.71      1.57 o
   5  -6   4       12.82       12.15      1.51 o
   6  -6   4        1.73       -0.87      0.87 o
   7  -6   4       13.04       12.77      2.72 o
   8  -6   4       20.71       17.16      3.04 o
   9  -6   4      109.49      113.34      3.77 o
  10  -6   4        4.70        4.77      4.16 o
  11  -6   4        0.22       -0.76      1.68 o
  12  -6   4        1.32        6.39      9.31 o
 -10  -5   4        6.50        9.16      9.63 o
  -9  -5   4        0.00       -1.47      6.23 o
  -8  -5   4        7.85        5.26      3.50 o
  -7  -5   4        0.35       -0.29      2.26 o
  -6  -5   4       70.53       73.35      2.76 o
  -5  -5   4       21.86       14.63      1.67 o
  -4  -5   4      154.83      167.73      3.64 o
  -3  -5   4       13.37       11.89      2.77 o
  -2  -5   4        9.22       10.35      1.55 o
  -1  -5   4        0.00       -0.20      1.06 o
   0  -5   4       37.93       37.85      1.50 o
   1  -5   4       14.06       17.87      1.43 o
   2  -5   4       14.48       12.57      1.05 o
   3  -5   4        6.56        7.54      1.93 o
   4  -5   4       27.49       26.01      2.12 o
   5  -5   4        0.06       -0.11      0.23 o
   6  -5   4       10.78        6.76      2.20 o
   7  -5   4       27.60       29.20      2.45 o
   8  -5   4       18.07       14.34      2.99 o
   9  -5   4        0.49        0.72      3.58 o
  10  -5   4        1.85       -0.35      2.30 o
  11  -5   4        7.82        5.83      7.31 o
  12  -5   4        5.75       10.13      9.00 o
 -11  -4   4       64.87       81.81     10.34 o
 -10  -4   4        0.46        2.05      6.82 o
  -9  -4   4        5.90        9.10      5.25 o
  -8  -4   4       58.67       55.77      4.35 o
  -7  -4   4      639.91      653.03     21.74 o
  -6  -4   4       79.10       78.02      1.90 o
  -5  -4   4        7.50        1.50      1.92 o
  -4  -4   4       26.92       23.73      1.65 o
  -3  -4   4       43.60       48.77      1.75 o
  -2  -4   4      458.33      437.85      2.43 o
  -1  -4   4       17.15       16.64      1.19 o
   0  -4   4       35.69       26.75      1.00 o
   1  -4   4        2.31        2.75      0.92 o
   2  -4   4      734.94      670.69     37.01 o
   3  -4   4      232.17      250.84      4.24 o
   4  -4   4      163.07      169.63      7.39 o
   5  -4   4       54.26       50.76      5.53 o
   6  -4   4        0.02       -1.10      1.79 o
   7  -4   4        9.64        8.90      2.45 o
   8  -4   4       47.75       49.81      2.48 o
   9  -4   4       76.82       73.20      2.80 o
  10  -4   4        1.08        3.98      4.26 o
  11  -4   4        0.07        1.46      7.07 o
  12  -4   4        0.61        0.48      8.79 o
 -12  -3   4        1.03        6.01     11.91 o
 -11  -3   4       31.98       33.27      7.29 o
 -10  -3   4        3.16        3.96      5.27 o
  -9  -3   4       12.40       14.89      4.46 o
  -8  -3   4        0.05        0.52      0.77 o
  -7  -3   4      199.04      183.96      2.47 o
  -6  -3   4        7.26        6.99      1.66 o
  -5  -3   4       54.04       55.94      1.69 o
  -4  -3   4      204.06      183.72      2.16 o
  -3  -3   4      168.48      157.29      2.32 o
  -2  -3   4      362.20      373.81      8.73 o
  -1  -3   4      331.92      326.50      7.24 o
   0  -3   4     2555.29     2786.41     61.73 o
   1  -3   4        3.03        4.17      0.58 o
   2  -3   4       18.50       24.02      0.94 o
   3  -3   4       53.69       48.35      1.00 o
   4  -3   4       33.74       35.97      1.23 o
   5  -3   4      297.15      275.92     17.56 o
   6  -3   4      148.56      135.36      8.69 o
   7  -3   4      242.94      244.34     28.38 o
   8  -3   4        0.35        2.40      2.73 o
   9  -3   4        2.66        7.08      3.26 o
  10  -3   4        9.07        6.28      5.61 o
  11  -3   4       30.37       25.61      7.40 o
  12  -3   4        5.14        0.48      3.83 o
 -12  -2   4        2.63        0.54      3.15 o
 -11  -2   4       16.38       18.20      6.37 o
 -10  -2   4        0.00       -0.26      3.51 o
  -9  -2   4       90.19      100.10      3.88 o
  -8  -2   4        7.26        3.26      3.44 o
  -7  -2   4       17.56       11.51      1.84 o
  -6  -2   4       24.41       24.49      1.63 o
  -5  -2   4       16.40       12.85      1.28 o
  -4  -2   4       99.91       83.69      1.59 o
  -3  -2   4      158.66      162.69      2.78 o
  -2  -2   4      227.84      214.92      3.16 o
  -1  -2   4        9.54       13.26      0.73 o
   0  -2   4        5.18        5.03      0.52 o
   1  -2   4      183.68      188.00      5.09 o
   2  -2   4        3.59        2.66      0.57 o
   3  -2   4      419.25      439.00     13.06 o
   4  -2   4      669.35      616.63     14.16 o
   5  -2   4      339.04      292.42      7.35 o
   6  -2   4       23.35       27.53      3.26 o
   7  -2   4       50.82       56.07      8.52 o
   8  -2   4      137.51      154.31     20.61 o
   9  -2   4      138.50      127.10      5.67 o
  10  -2   4       36.02       42.02      6.30 o
  11  -2   4       16.95       23.26      7.81 o
  12  -2   4        3.34        5.12     10.65 o
 -12  -1   4        3.27       -0.19      1.44 o
 -11  -1   4        0.13        0.42      2.09 o
 -10  -1   4       12.76       11.89      4.66 o
  -9  -1   4        3.37        6.85      3.58 o
  -8  -1   4       18.56       19.16      3.12 o
  -7  -1   4        0.14       -0.88      1.17 o
  -6  -1   4       73.73       64.89      3.13 o
  -5  -1   4       22.25       28.25      1.08 o
  -4  -1   4        4.10        4.77      0.88 o
  -3  -1   4      312.80      349.70      2.69 o
  -2  -1   4     2758.55     2945.28     36.27 o
  -1  -1   4       22.66       22.65      0.80 o
   0  -1   4      423.88      444.02      2.26 o
   1  -1   4      143.45      162.46     10.90 o
   2  -1   4      288.02      306.93      2.76 o
   3  -1   4       16.26       14.79      1.83 o
   4  -1   4       66.92       59.44      3.90 o
   5  -1   4      166.85      171.92     11.68 o
   6  -1   4      414.74      402.91     27.94 o
   7  -1   4        5.07       14.33      5.88 o
   8  -1   4       86.85       79.00      5.11 o
   9  -1   4        1.08        2.73      5.92 o
  10  -1   4       14.48       16.09      7.15 o
  11  -1   4        0.00        0.12      9.33 o
  12  -1   4       20.31       35.23     10.66 o
 -13   0   4        7.69       -2.60      4.12 o
 -12   0   4        0.68        2.47      7.93 o
 -11   0   4        3.05        8.08      5.49 o
 -10   0   4       12.31        7.19      4.28 o
  -9   0   4       23.87       16.73      4.65 o
  -8   0   4      102.74       94.01      4.31 o
  -7   0   4        1.75       -1.26      1.45 o
  -6   0   4       24.65       28.23      3.22 o
  -5   0   4      610.75      676.12      8.27 o
  -4   0   4      152.04      245.88     25.46 o
  -3   0   4      280.36      421.61      2.83 o
  -2   0   4     1336.05     1841.02      4.24 o
  -1   0   4        1.31        0.82      0.76 o
   0   0   4      986.11     1088.93      5.19 o
   1   0   4      377.16      512.99     57.20 o
   2   0   4      347.32      374.07      8.01 o
   3   0   4      413.97      478.73     54.83 o
   4   0   4      453.17      468.76     35.66 o
   5   0   4      487.02      499.82     14.37 o
   6   0   4        2.20        7.13      4.16 o
   7   0   4     1103.46     1143.25     11.66 o
   8   0   4       15.98       13.33      4.67 o
   9   0   4       29.14       37.51      6.24 o
  10   0   4        6.80        7.92      8.00 o
  11   0   4       46.85       56.63      8.95 o
 -13   1   4       28.34       30.24      7.91 o
 -12   1   4        2.42        2.83      7.27 o
 -11   1   4        1.35        1.06      3.27 o
 -10   1   4        1.20        0.64      5.62 o
  -9   1   4      255.32      214.17      6.33 o
  -8   1   4        7.19        0.53      3.83 o
  -7   1   4       86.81       92.93      4.00 o
  -6   1   4       45.33       55.79      4.85 o
  -5   1   4       75.93      137.55      4.45 o
  -4   1   4      144.90      266.72      5.52 o
  -3   1   4        0.26        0.58      0.99 o
  -2   1   4        5.00        7.40      0.67 o
  -1   1   4      275.93      367.98     27.16 o
   0   1   4     1494.40     1735.78     85.02 o
   1   1   4      889.29     1252.87    103.85 o
   2   1   4      305.35      351.22     53.90 o
   3   1   4       55.00       51.00      6.75 o
   4   1   4       93.69      101.09     10.24 o
   5   1   4       36.58       38.78      3.51 o
   6   1   4      202.01      170.01      5.56 o
   7   1   4      436.71      388.82      7.54 o
   8   1   4       29.21       29.92      5.37 o
   9   1   4       11.55       11.50      5.68 o
  10   1   4        9.22       10.48      7.46 o
  11   1   4        4.31        5.02      9.30 o
 -13   2   4        0.54        9.17      8.10 o
 -12   2   4        0.68        1.75      8.10 o
 -11   2   4        1.27        1.09      6.45 o
 -10   2   4        5.99        6.50      5.60 o
  -9   2   4      122.12      111.14      5.11 o
  -8   2   4       44.38       46.54      3.85 o
  -7   2   4       25.10       31.57      2.29 o
  -6   2   4        0.36        0.13      0.87 o
  -5   2   4       41.54       46.82      5.17 o
  -4   2   4      109.55      108.97     32.38 o
  -3   2   4        8.47       15.84      0.65 o
  -2   2   4       32.27       57.45      1.79 o
  -1   2   4       33.52       35.01      1.82 o
   0   2   4      398.02      470.01      3.36 o
   1   2   4       45.12       57.56      6.54 o
   2   2   4        0.73        1.05      2.14 o
   3   2   4        0.63        2.65      1.13 o
   4   2   4       31.70       32.80      1.93 o
   5   2   4      114.65      107.68      4.75 o
   6   2   4        3.17        7.21      4.64 o
   7   2   4       39.52       44.76      5.09 o
   8   2   4        2.77        8.59      5.38 o
   9   2   4        0.29       -1.12    104.08 o
  10   2   4       29.59       43.19      9.28 o
  11   2   4        9.60       16.07     11.16 o
 -13   3   4       76.10       74.95     11.01 o
 -11   3   4        0.01       -0.62      2.09 o
 -10   3   4        0.03        0.35      2.79 o
  -9   3   4        3.89        2.20      4.33 o
  -8   3   4      107.24      108.08      4.57 o
  -7   3   4        8.25        6.71      2.61 o
  -6   3   4      209.61      260.32     11.12 o
  -5   3   4      108.98      192.29     11.79 o
  -4   3   4        8.28       13.89      0.76 o
  -3   3   4       40.46       86.14      5.11 o
  -2   3   4      944.89     1240.82    154.97 o
  -1   3   4      296.36      297.45      3.18 o
   0   3   4     1579.08     1521.16      9.64 o
   1   3   4       13.50        8.93      2.00 o
   2   3   4       87.54       89.83      3.87 o
   3   3   4       10.68        9.49      1.59 o
   4   3   4        0.53        0.77      2.36 o
   5   3   4      185.09      147.45      5.43 o
   6   3   4       92.90       90.38      4.97 o
   7   3   4       33.33       30.50      4.74 o
   8   3   4       25.37       25.98      6.45 o
   9   3   4       71.12       84.97      7.85 o
  10   3   4        0.06       -0.40     12.00 o
 -13   4   4        0.66       -0.04     59.91 o
 -12   4   4        2.35        0.43      8.12 o
 -11   4   4       81.52       77.75      7.01 o
 -10   4   4       27.30       24.71      5.50 o
  -9   4   4       42.38       36.31      4.43 o
  -8   4   4       18.00       24.61      3.74 o
  -7   4   4      829.74     1183.39     10.42 o
  -6   4   4      176.86      227.81     37.31 o
  -5   4   4       18.27       19.60      2.39 o
  -4   4   4        0.68       -0.35      0.42 o
  -3   4   4      117.23      127.27      1.79 o
  -2   4   4      951.35      962.43      4.07 o
  -1   4   4       34.51       35.41      1.56 o
   0   4   4      249.31      242.31      3.99 o
   1   4   4      113.38      103.64      3.53 o
   2   4   4       85.86       66.96      3.80 o
   3   4   4      706.12      565.84      7.65 o
   4   4   4      142.45      167.91      5.58 o
   6   4   4       17.08       12.07      4.49 o
   7   4   4        3.49        1.28      5.76 o
   8   4   4        3.15       11.66      6.52 o
   9   4   4       67.64       91.25      8.14 o
  10   4   4        3.18        1.30     10.04 o
 -12   5   4        0.76        0.50      8.68 o
 -11   5   4        4.51        4.00      7.19 o
 -10   5   4       15.20       14.55      5.48 o
  -9   5   4       70.01       85.60      5.12 o
  -8   5   4       40.85       41.19      3.87 o
  -7   5   4      328.43      525.41      7.76 o
  -6   5   4        0.70       -0.47      1.04 o
  -5   5   4      119.39       99.27      1.93 o
  -4   5   4      220.81      212.76      2.92 o
  -3   5   4      429.61      432.84      3.85 o
  -2   5   4      426.74      411.19      5.36 o
  -1   5   4       73.59       86.55      2.18 o
   0   5   4        0.16        0.04      0.15 o
   1   5   4       84.30       78.52      3.18 o
   2   5   4        1.70       -0.95      0.95 o
   3   5   4      361.87      324.10      6.63 o
   4   5   4       71.52       61.08      4.44 o
   5   5   4      159.45      146.65      5.70 o
   6   5   4        4.67        1.37      5.69 o
   7   5   4        4.67       -2.82      3.61 o
   8   5   4        0.38        8.58      8.44 o
   9   5   4       12.39       12.99      9.81 o
 -12   6   4        0.28        2.74      8.95 o
 -11   6   4       18.37       15.30      7.49 o
 -10   6   4       13.47        7.93      5.72 o
  -9   6   4       24.32       24.54      5.12 o
  -8   6   4        4.86        4.97      4.20 o
  -7   6   4       49.73       42.89      1.84 o
  -6   6   4       89.93       93.38      2.61 o
  -5   6   4       28.31       23.90      1.68 o
  -4   6   4        5.57        4.79      0.95 o
  -3   6   4        0.99       -0.48      0.48 o
  -2   6   4       74.40       78.22      1.82 o
  -1   6   4      365.27      324.49      5.05 o
   0   6   4      142.68      142.77      2.76 o
   1   6   4      281.85      243.88      4.62 o
   2   6   4      204.48      172.02      5.24 o
   3   6   4       12.72        6.34      3.44 o
   4   6   4        0.03       -1.77      3.55 o
   5   6   4       77.79       69.03      5.69 o
   6   6   4        0.00       -2.22      2.22 o
   8   6   4        0.96       -2.48      4.38 o
   9   6   4       19.70       33.62     11.24 o
 -12   7   4        0.93        0.38      1.16 o
 -11   7   4       54.72       49.95      7.91 o
 -10   7   4       12.58       10.44      6.21 o
  -9   7   4       56.84       45.04      5.35 o
  -8   7   4        3.65        1.83      3.16 o
  -7   7   4       19.74       19.51      2.31 o
  -6   7   4      163.51      158.78      3.38 o
  -5   7   4       19.13        9.54      1.51 o
  -4   7   4       42.69       23.00      1.82 o
  -3   7   4      143.42      134.89      2.22 o
  -2   7   4        0.44       -0.39      1.28 o
  -1   7   4        3.83        4.52      2.07 o
   0   7   4     1014.31     1064.01     12.06 o
   1   7   4        2.06       -0.66      1.15 o
   2   7   4        0.00       -0.72      3.33 o
   3   7   4        4.41        2.64      4.12 o
   4   7   4       42.21       36.48      4.14 o
   5   7   4        3.31        2.20      6.62 o
   6   7   4        3.94       -2.98      4.17 o
   7   7   4       29.33       35.72      9.37 o
   8   7   4        1.83       10.41     11.16 o
 -11   8   4       34.38       31.05      8.60 o
 -10   8   4        2.92       -1.13      2.07 o
  -9   8   4       14.11       10.21      6.08 o
  -8   8   4        1.14        1.43      3.37 o
  -7   8   4       38.60       41.87      2.52 o
  -6   8   4        8.14        4.83      3.56 o
  -5   8   4       19.63       11.52      1.95 o
  -4   8   4      260.94      212.64      3.25 o
  -3   8   4       13.14       12.39      1.70 o
  -2   8   4      287.64      272.50      3.59 o
  -1   8   4       16.41       14.31      1.83 o
   0   8   4      320.66      290.43      4.91 o
   1   8   4       10.90       12.72      2.06 o
   2   8   4        0.74       -0.37      0.55 o
   3   8   4        0.23        0.31      3.19 o
   4   8   4        6.45        4.52      3.81 o
   5   8   4       13.66       18.70      6.34 o
   6   8   4        6.44        9.16      7.55 o
   7   8   4      175.51      295.02      9.37 o
 -11   9   4        9.68        5.90      9.53 o
  -9   9   4        0.46        4.27      6.90 o
  -8   9   4        0.51       -1.51     34.67 o
  -7   9   4       59.60       53.05      3.00 o
  -6   9   4       16.09       11.61      3.14 o
  -5   9   4        6.49        4.44      3.32 o
  -4   9   4        5.24        4.69      2.48 o
  -3   9   4       16.11       15.79      2.00 o
  -2   9   4        0.74        0.09      0.28 o
  -1   9   4        5.09        4.09      2.11 o
   0   9   4       21.58       18.86      2.22 o
   1   9   4       14.48       12.53      2.48 o
   2   9   4       21.33       24.88      2.71 o
   3   9   4        5.78        5.79      4.33 o
   4   9   4        3.53        4.24      4.78 o
   5   9   4        2.78       -1.65      3.59 o
   6   9   4        1.74        2.88      6.46 o
 -10  10   4       13.55       11.91      8.58 o
  -9  10   4       41.21       37.92      7.81 o
  -8  10   4        3.69        0.86      5.20 o
  -7  10   4        7.37        6.78      3.32 o
  -6  10   4        0.79        1.91      4.20 o
  -5  10   4        0.83       -1.18      1.63 o
  -4  10   4        0.06       -0.09      0.44 o
  -3  10   4        8.13        5.53      2.97 o
  -2  10   4      113.25      105.23      4.77 o
  -1  10   4       16.92       21.78      2.57 o
   0  10   4       10.19        8.22      2.72 o
   1  10   4        2.51        2.14      3.61 o
   2  10   4        9.51       18.98      3.88 o
   3  10   4       64.00      105.90      4.92 o
   4  10   4        6.40       12.26      5.82 o
   5  10   4        3.23        7.05      9.78 o
 -10  11   4        0.02        1.33     10.46 o
  -9  11   4       15.66       13.81      9.07 o
  -8  11   4       20.62       18.49      7.76 o
  -7  11   4        6.76        4.20      4.03 o
  -6  11   4       42.34       42.97      4.86 o
  -5  11   4        1.63        6.83      7.16 o
  -4  11   4        4.71       -0.42      1.57 o
  -3  11   4       11.72        9.48      3.56 o
  -2  11   4      193.90      241.71      4.48 o
  -1  11   4        1.13       -1.03      1.23 o
   0  11   4        2.10        1.30      2.90 o
   1  11   4        1.06        0.02      0.81 o
   2  11   4       44.57       64.17      4.71 o
   3  11   4        0.00       -1.60    144.13 o
   4  11   4        2.15       -0.24      0.28 o
  -9  12   4        4.43        5.94     10.87 o
  -8  12   4       10.39        6.33      9.36 o
  -7  12   4       54.00       66.24      8.55 o
  -6  12   4       13.69       21.00      5.91 o
  -5  12   4        3.59        5.13      5.65 o
  -4  12   4        0.90       -1.42      9.22 o
  -3  12   4       10.49       11.53      5.55 o
  -2  12   4        2.64       -0.08     11.66 o
  -1  12   4        3.25       -1.28      2.31 o
   0  12   4        3.74        4.00      5.00 o
   1  12   4        2.93        1.88      4.67 o
   2  12   4        2.28        3.84      9.52 o
   3  12   4        2.37        9.57     11.46 o
  -6  13   4       12.91       19.62     11.42 o
  -5  13   4       36.67       39.72     10.96 o
  -4  13   4       42.43       42.01     11.13 o
  -3  13   4        8.47        9.47     11.54 o
  -2  13   4        0.01       -0.83      3.58 o
  -1  13   4        0.05       -0.02      6.46 o
   0  13   4        0.00        3.65     10.46 o
   2 -13   5        8.11       11.77      9.64 o
   3 -13   5       21.47       35.94      6.05 o
   4 -13   5        0.18       -0.05      1.38 o
   5 -13   5        6.37        2.33     11.39 o
   6 -13   5        3.45        5.35      8.07 o
   7 -13   5        2.08       -0.27      0.94 o
  -2 -12   5        1.49        3.32     11.25 o
  -1 -12   5        0.04        9.60      7.26 o
   0 -12   5       38.97       52.82      6.45 o
   1 -12   5        3.71        4.80      6.10 o
   2 -12   5        3.33        6.91      6.71 o
   3 -12   5       12.07       17.62      5.01 o
   4 -12   5        0.43       -0.72      2.80 o
   5 -12   5        2.53        1.66      3.09 o
   6 -12   5        0.15        1.73      5.26 o
   7 -12   5        4.65        8.29      5.44 o
   8 -12   5        7.39        9.18      6.69 o
  -4 -11   5        0.21       -2.54      5.49 o
  -3 -11   5        0.30       -0.81      2.94 o
  -2 -11   5        0.11       -0.81     37.93 o
  -1 -11   5       55.32       76.59      5.86 o
   0 -11   5       15.13       21.68      5.11 o
   1 -11   5       38.33       44.13      5.13 o
   3 -11   5       17.12       17.62      4.03 o
   5 -11   5       10.81        7.50      5.29 o
   6 -11   5        2.19        2.30      4.46 o
   7 -11   5       30.53       32.41      4.48 o
   8 -11   5        0.00        0.02      1.21 o
   9 -11   5        1.43        0.77      8.40 o
  -6 -10   5        0.00       -1.26     12.88 o
  -5 -10   5       21.21       22.63      5.74 o
  -4 -10   5        5.27        1.78      3.07 o
  -3 -10   5        0.23        1.13      3.16 o
  -2 -10   5       21.86       32.27      4.20 o
  -1 -10   5       85.19       93.72      4.63 o
   0 -10   5       19.30       12.84      4.40 o
   1 -10   5       80.81       78.10      5.84 o
   2 -10   5        0.98       -1.27      1.27 o
   3 -10   5        1.08        0.42      1.05 o
   4 -10   5        3.97        3.26      6.22 o
   5 -10   5        3.27        2.81      4.73 o
   6 -10   5       75.13       86.59      3.70 o
   7 -10   5        1.23        0.32      1.55 o
   8 -10   5        7.57       11.38      5.35 o
   9 -10   5        0.02       -3.05      4.71 o
  -6  -9   5        9.39        7.47      6.63 o
  -5  -9   5        4.00       -0.13      2.64 o
  -4  -9   5        9.59        9.21      4.16 o
  -3  -9   5        7.01        7.89      3.66 o
  -2  -9   5        6.14        5.35      3.26 o
  -1  -9   5        3.82       -0.05      0.53 o
   0  -9   5        6.23        0.05      2.29 o
   1  -9   5        0.07       -0.58      1.67 o
   2  -9   5        9.32        7.15      5.06 o
   3  -9   5        1.57        2.09      3.37 o
   4  -9   5       28.82       36.13      5.19 o
   5  -9   5       19.22       16.37      3.94 o
   6  -9   5       45.89       53.52      3.26 o
   7  -9   5       23.91       24.30      3.26 o
   8  -9   5        4.73        6.38      6.16 o
   9  -9   5        0.39       -2.13      3.74 o
  10  -9   5        1.51        3.72      8.57 o
  -8  -8   5       23.73       30.38     10.01 o
  -7  -8   5        8.21        4.47      5.45 o
  -6  -8   5        2.36       -1.05      2.43 o
  -5  -8   5        6.54        0.29      2.73 o
  -4  -8   5       11.85        7.99      4.03 o
  -3  -8   5       53.35       52.59      3.49 o
  -2  -8   5       32.13       34.21      4.14 o
  -1  -8   5        3.52        2.00      2.59 o
   0  -8   5       46.68       46.56      3.01 o
   1  -8   5        5.29        3.30      3.94 o
   2  -8   5       17.79       17.99      4.26 o
   3  -8   5        9.52       13.59      2.84 o
   5  -8   5        2.93        3.39      2.61 o
   6  -8   5        5.45        6.09      2.77 o
   7  -8   5        7.43        5.20      3.62 o
   8  -8   5        5.10        3.17      5.70 o
   9  -8   5        0.93       -0.70      5.20 o
  10  -8   5       11.87        8.01      5.56 o
  11  -8   5        7.58        9.30      6.62 o
  12  -8   5        0.48        1.19     10.89 o
  -8  -7   5        7.76        9.65      8.75 o
  -7  -7   5        1.98       -1.04      2.48 o
  -6  -7   5        1.74        1.93      4.12 o
  -5  -7   5        1.22       -0.19      0.87 o
  -4  -7   5       19.70       14.65      3.37 o
  -3  -7   5        7.67        5.03      2.48 o
  -2  -7   5       59.68       54.62      3.16 o
  -1  -7   5       21.97       22.07      2.25 o
   0  -7   5        0.26       -0.77      1.32 o
   1  -7   5      161.49      144.96     18.02 o
   2  -7   5        1.35        1.52      2.03 o
   3  -7   5        8.92        9.90      1.50 o
   4  -7   5        0.59        0.12      2.86 o
   5  -7   5        3.58        4.38      2.28 o
   6  -7   5       42.41       40.24      2.39 o
   7  -7   5       23.42       27.43      4.58 o
   9  -7   5        7.26        6.40      4.29 o
  10  -7   5        7.15        6.63      5.01 o
  11  -7   5        0.79       -0.71      1.91 o
  12  -7   5       10.56       17.73     10.39 o
  -9  -6   5       14.05       15.57      9.93 o
  -8  -6   5        9.08        7.95      8.01 o
  -7  -6   5        5.61        4.88      4.01 o
  -6  -6   5       71.99       70.97      2.88 o
  -5  -6   5       57.15       69.03      2.58 o
  -4  -6   5        0.19       -0.74      2.55 o
  -3  -6   5        8.79       10.28      2.43 o
  -2  -6   5      689.17      659.41     17.08 o
  -1  -6   5       22.17       13.07      2.00 o
   0  -6   5       59.94       58.47      1.33 o
   1  -6   5       72.60       82.95      2.39 o
   2  -6   5       46.40       48.37      1.79 o
   3  -6   5       29.70       30.84      1.85 o
   4  -6   5        9.23        7.49      1.44 o
   5  -6   5       18.85       15.42      2.04 o
   6  -6   5        2.34        1.25      2.70 o
   7  -6   5       26.95       24.29      2.85 o
   8  -6   5       42.94       37.46      3.35 o
   9  -6   5       26.04       24.98      3.97 o
  10  -6   5        0.36        0.27      4.62 o
  11  -6   5        1.57        2.67      5.58 o
  12  -6   5       15.16       21.54      9.68 o
 -10  -5   5        8.44       11.49     10.59 o
  -9  -5   5        0.82        0.45      1.35 o
  -8  -5   5        0.00        4.66      7.43 o
  -7  -5   5       20.53       15.44      4.31 o
  -6  -5   5        9.65        6.48      2.87 o
  -5  -5   5       11.57       12.81      1.85 o
  -4  -5   5      128.26      126.80      3.09 o
  -3  -5   5        4.19        3.70      1.07 o
  -2  -5   5       20.50       16.09      0.45 o
  -1  -5   5       81.70       83.81      1.83 o
   0  -5   5      116.81      116.07      5.16 o
   1  -5   5      149.91      166.90      5.65 o
   2  -5   5       69.29       72.08      3.12 o
   3  -5   5        0.18       -0.71      0.77 o
   4  -5   5        0.72       -0.36      0.51 o
   5  -5   5        5.85        6.11      1.66 o
   6  -5   5        4.32        3.80      2.42 o
   7  -5   5       37.50       36.62      2.71 o
   8  -5   5       68.54       64.05      6.11 o
   9  -5   5        5.51        9.40      4.86 o
  10  -5   5        2.56        0.44      2.95 o
  11  -5   5        5.79        6.04      5.42 o
  12  -5   5       38.41       52.86      9.85 o
 -11  -4   5        9.35       13.34     11.49 o
 -10  -4   5        2.72        5.55      9.44 o
  -9  -4   5       27.88       28.40      7.70 o
  -8  -4   5        3.86        5.41      4.47 o
  -7  -4   5       17.28       12.37      2.37 o
  -6  -4   5       19.29       21.03      1.54 o
  -5  -4   5        9.24        6.54      1.33 o
  -4  -4   5      338.78      330.86      4.97 o
  -3  -4   5       63.40       60.40      1.50 o
  -2  -4   5      169.36      165.83      5.03 o
  -1  -4   5      227.91      248.96     10.10 o
   0  -4   5       30.91       20.03      1.16 o
   1  -4   5      188.43      217.90     11.98 o
   2  -4   5      489.17      523.47      3.22 o
   3  -4   5      273.98      287.53      3.76 o
   4  -4   5        3.48        3.76      1.41 o
   5  -4   5       13.93       12.09      1.54 o
   6  -4   5        4.79        1.18      1.81 o
   7  -4   5        0.01        0.45      2.26 o
   8  -4   5       11.39        7.37      3.17 o
   9  -4   5       40.07       48.21      4.83 o
  10  -4   5       25.02       38.27      4.98 o
  11  -4   5       14.28       11.36      8.37 o
  12  -4   5       24.57       28.81     10.46 o
 -11  -3   5       32.63       24.37     10.22 o
 -10  -3   5        2.76       -0.51      4.64 o
  -9  -3   5       20.30       21.97      4.81 o
  -8  -3   5       29.75       22.70      3.16 o
  -7  -3   5       83.66       68.61      2.09 o
  -6  -3   5      121.76      146.12      6.23 o
  -5  -3   5        2.13       -0.86      0.96 o
  -4  -3   5       39.04       41.86      2.04 o
  -3  -3   5        2.26        2.05      0.90 o
  -2  -3   5       21.42       25.85      0.83 o
  -1  -3   5     2538.66     2693.02     33.01 o
   0  -3   5      145.09      135.07      4.01 o
   1  -3   5       16.38       29.16      1.32 o
   2  -3   5       91.20       90.06      2.52 o
   3  -3   5      137.75      126.59      3.18 o
   4  -3   5       33.97       47.26      2.27 o
   5  -3   5      179.46      164.56      2.86 o
   6  -3   5        4.67        2.48      2.69 o
   7  -3   5       39.00       42.12      3.06 o
   8  -3   5       21.20       28.97      5.28 o
   9  -3   5        8.15        7.65      3.72 o
  10  -3   5       44.73       59.16      6.89 o
  11  -3   5        4.26        6.53      8.69 o
  12  -3   5        2.23        6.11     11.01 o
 -12  -2   5       17.59       12.99      8.12 o
 -11  -2   5        2.16       -0.42     15.16 o
 -10  -2   5        8.53        6.46      5.77 o
  -9  -2   5        9.32       11.59      4.25 o
  -8  -2   5        8.49        1.55      5.68 o
  -7  -2   5        3.31        0.08      1.13 o
  -6  -2   5       66.16       67.49      2.98 o
  -5  -2   5      332.17      316.76      4.14 o
  -4  -2   5        1.54        3.58      1.16 o
  -3  -2   5       44.41       42.83      1.32 o
  -2  -2   5       17.96       16.96      0.90 o
  -1  -2   5       67.10       86.28      1.47 o
   0  -2   5     2397.87     2698.98     68.72 o
   1  -2   5      126.21      117.02      2.09 o
   2  -2   5       14.43       12.28      0.80 o
   3  -2   5       18.59       22.45      1.56 o
   4  -2   5      306.07      337.19      8.55 o
   5  -2   5       10.63        6.37      2.65 o
   6  -2   5      138.23      147.51      3.71 o
   7  -2   5        5.00        0.59      2.87 o
   8  -2   5       31.63       39.92      7.04 o
   9  -2   5       24.10       22.21      6.07 o
  10  -2   5       21.53       23.01      7.14 o
  11  -2   5        9.25       13.25      9.04 o
  12  -2   5        0.73        4.17     11.34 o
 -12  -1   5        1.81        1.44     11.69 o
 -11  -1   5       13.80       11.77      6.25 o
 -10  -1   5       47.13       37.35      4.90 o
  -9  -1   5        3.19        1.21      2.10 o
  -8  -1   5        4.18        3.70      4.02 o
  -7  -1   5       13.72       19.71      1.60 o
  -6  -1   5       82.66       78.92     13.04 o
  -5  -1   5      576.89      722.59     67.62 o
  -4  -1   5       19.16       29.07      2.16 o
  -3  -1   5       41.68       47.82      1.57 o
  -2  -1   5      123.93      150.72      3.33 o
  -1  -1   5      146.32      136.32      2.55 o
   0  -1   5      257.76      275.31      4.32 o
   1  -1   5      458.35      460.99     13.94 o
   2  -1   5       60.46       62.99      1.76 o
   3  -1   5      643.25      676.76     34.17 o
   4  -1   5      329.51      364.49     39.19 o
   5  -1   5       34.11       35.97      4.16 o
   6  -1   5        2.61        8.21      2.57 o
   7  -1   5        0.05        6.08      2.89 o
   8  -1   5        9.51        5.87      5.01 o
   9  -1   5       23.68       23.00      6.50 o
  10  -1   5        5.22        8.24      8.02 o
  11  -1   5        6.57       10.28      9.73 o
 -12   0   5        0.12        1.82      7.05 o
 -11   0   5        6.53        8.39      5.51 o
 -10   0   5       17.16        9.83      4.80 o
  -9   0   5        0.00        0.40      4.80 o
  -8   0   5      197.45      224.78      5.40 o
  -7   0   5      427.39      410.89     65.47 o
  -6   0   5       82.74      117.77      4.93 o
  -5   0   5       46.37       79.10      2.32 o
  -4   0   5      164.83      267.93      8.82 o
  -3   0   5      876.99     1422.46     48.18 o
  -2   0   5     1165.32     1758.98     32.24 o
  -1   0   5        0.40        0.07      0.39 o
   0   0   5       13.47       11.89      0.97 o
   1   0   5       83.67      111.42     11.44 o
   2   0   5       93.24       79.50      2.36 o
   3   0   5       77.04       80.94      2.63 o
   4   0   5       16.73       26.29      4.46 o
   5   0   5      297.60      305.09     38.59 o
   6   0   5       93.63       94.25     13.18 o
   7   0   5      298.41      289.56      6.56 o
   8   0   5        3.41        1.52      4.76 o
  10   0   5       14.88       16.84      7.13 o
  11   0   5       15.19       19.62      9.06 o
 -13   1   5      110.42      112.36      8.59 o
 -12   1   5        0.99       -0.21      2.36 o
 -11   1   5        9.49       14.10      5.50 o
 -10   1   5       20.31       16.19      6.29 o
  -9   1   5      161.15      120.34      5.08 o
  -8   1   5       17.77       17.92      3.74 o
  -7   1   5      194.13      215.28     34.79 o
  -6   1   5      333.67      379.55     23.84 o
  -5   1   5      183.79      301.00      6.43 o
  -4   1   5      197.66      365.36     10.82 o
  -3   1   5       41.12       59.88      1.47 o
  -2   1   5        5.07        6.98      0.54 o
  -1   1   5      189.91      236.10     10.68 o
   0   1   5     1083.02     1240.03     72.48 o
   1   1   5      203.69      204.25     17.19 o
   2   1   5     1066.80     1370.61     48.36 o
   3   1   5      786.83      860.47     44.87 o
   4   1   5        0.27        1.92      2.18 o
   5   1   5      205.92      197.27      5.50 o
   6   1   5      277.67      266.64      6.74 o
   7   1   5       43.16       45.89      4.83 o
   8   1   5        8.30        4.93      5.42 o
   9   1   5        1.02        0.17      0.43 o
  10   1   5        0.69       -0.22      0.74 o
  11   1   5        3.05        1.80     27.39 o
 -13   2   5       18.49       18.63      8.66 o
 -12   2   5        7.32        0.05      2.05 o
 -11   2   5        1.95       -1.71      3.28 o
 -10   2   5        2.49        1.53      5.87 o
  -9   2   5      112.12       98.33      5.00 o
  -8   2   5       89.77       99.36      4.41 o
  -7   2   5       63.14       95.22      4.11 o
  -6   2   5      330.43      430.87     44.51 o
  -5   2   5      181.42      299.58      5.30 o
  -4   2   5       35.20       49.72      2.02 o
  -3   2   5        4.01        5.61      0.75 o
  -2   2   5      885.06     1481.90     44.95 o
  -1   2   5      434.81      585.97     33.10 o
   0   2   5       12.72        5.95      1.26 o
   1   2   5        0.08        0.64      1.79 o
   2   2   5      228.35      222.34     31.73 o
   3   2   5        3.91        1.29      1.15 o
   4   2   5      214.12      189.63      1.74 o
   5   2   5       13.33       11.10      3.54 o
   6   2   5       83.99       85.07      4.74 o
   7   2   5        8.57        5.97      5.24 o
   8   2   5       26.05       23.30      5.59 o
   9   2   5       16.80       21.90      7.06 o
  10   2   5       26.22       29.16      8.84 o
 -13   3   5        5.57       13.78     11.05 o
 -12   3   5        1.96        1.53      5.09 o
 -11   3   5       17.84       14.13      7.23 o
 -10   3   5        6.04        9.92      5.44 o
  -9   3   5        6.26        4.17      4.68 o
  -8   3   5        6.11        4.26      3.72 o
  -7   3   5       88.26      143.22      4.83 o
  -6   3   5       28.67       49.16      3.94 o
  -5   3   5       22.71       40.26      3.36 o
  -4   3   5      126.85      248.03     19.84 o
  -3   3   5      126.50      193.23     12.97 o
  -2   3   5       22.04       25.30      1.89 o
  -1   3   5       55.69       93.73      7.92 o
   0   3   5      192.75      189.79      4.14 o
   1   3   5        0.08        2.54      2.02 o
   2   3   5        1.47       -1.37      4.17 o
   3   3   5        0.54       -0.58      1.23 o
   4   3   5        4.54        2.43      2.27 o
   5   3   5      108.49       93.89      5.02 o
   7   3   5        5.06        1.81      5.53 o
   9   3   5        0.13        6.30      7.84 o
  10   3   5        1.20        2.97      9.59 o
 -12   4   5        0.08       -1.78      5.81 o
 -11   4   5       12.41       24.59      7.14 o
 -10   4   5       16.28       11.84      5.64 o
  -9   4   5       35.62       33.99      4.76 o
  -8   4   5        3.43        1.68      3.84 o
  -7   4   5      869.23     1049.80     10.18 o
  -6   4   5      540.63      785.85     29.49 o
  -5   4   5       77.27      138.27      3.61 o
  -4   4   5        2.36        2.02      1.53 o
  -3   4   5       76.04       96.16      9.29 o
  -2   4   5       12.80       13.36      1.51 o
  -1   4   5       90.84       75.95      4.33 o
   0   4   5      167.14      186.17      4.10 o
   1   4   5      251.21      215.11      4.89 o
   2   4   5      602.11      540.97      7.39 o
   3   4   5       75.50       66.20      4.45 o
   4   4   5      172.70      127.85      5.50 o
   5   4   5      259.46      211.35      6.47 o
   6   4   5       17.22       11.86      5.65 o
   7   4   5       11.62       12.24      5.95 o
   8   4   5       33.53       40.30      7.25 o
   9   4   5       36.16       54.59      8.79 o
  10   4   5        9.26       38.95     11.02 o
 -12   5   5       18.83       25.31      9.42 o
 -11   5   5       40.77       39.34      7.29 o
 -10   5   5       27.64       21.07      5.87 o
  -9   5   5       74.82       85.83      5.19 o
  -8   5   5        0.07        5.01      4.17 o
  -7   5   5      542.47      629.89      8.39 o
  -6   5   5       58.83       70.96      6.58 o
  -5   5   5       20.94       28.40      1.95 o
  -4   5   5        0.42       -0.70      0.70 o
  -3   5   5       20.39       26.28      1.33 o
  -2   5   5        1.98        2.71      1.19 o
  -1   5   5        7.84        0.37      1.55 o
   0   5   5      408.88      349.54      4.32 o
   1   5   5      189.09      180.15      5.10 o
   2   5   5      127.35      116.79      4.75 o
   3   5   5      334.81      292.10      4.76 o
   4   5   5       29.50        9.57      4.39 o
   5   5   5       38.40       25.70      4.93 o
   6   5   5        0.63        0.31      6.86 o
   7   5   5        8.07       10.95      7.04 o
   8   5   5        8.35        5.64      9.01 o
   9   5   5        2.15        1.66     10.36 o
 -12   6   5       13.51       15.56      9.68 o
 -11   6   5        1.96       10.96      7.61 o
 -10   6   5       27.17       30.18      6.33 o
  -9   6   5      111.16      120.27      5.71 o
  -8   6   5        2.39        6.16      4.46 o
  -7   6   5        5.41        2.22      3.77 o
  -6   6   5       26.65       26.67      1.79 o
  -5   6   5       32.94       25.71      2.24 o
  -4   6   5        0.70        2.28      1.65 o
  -3   6   5        5.74        5.46      1.20 o
  -2   6   5        0.84       -0.59      0.66 o
  -1   6   5        1.99        1.15      0.98 o
   0   6   5      486.24      488.97     10.29 o
   1   6   5      165.93      147.15      3.61 o
   2   6   5       52.77       50.26      3.80 o
   3   6   5       72.12       72.43      4.61 o
   4   6   5       91.27       90.14      3.60 o
   5   6   5       20.68       19.97      5.88 o
   6   6   5       15.27        6.35      6.73 o
   7   6   5        1.03       -0.18      0.26 o
   8   6   5        7.83       17.34     10.43 o
 -12   7   5        0.09        1.15     15.27 o
 -11   7   5       25.56       24.31      8.03 o
 -10   7   5        8.41        6.23      6.86 o
  -9   7   5        1.92        1.45      5.65 o
  -8   7   5        2.45        1.67      4.92 o
  -7   7   5       18.40       12.42      2.79 o
  -6   7   5       14.79       11.47      2.01 o
  -5   7   5        0.13       -1.02      1.02 o
  -4   7   5       54.29       42.30      2.58 o
  -3   7   5        6.79       10.47      1.58 o
  -2   7   5       46.89       46.07      1.83 o
  -1   7   5       62.75       72.32      2.16 o
   0   7   5       79.23       71.62      2.23 o
   1   7   5      188.35      180.03      3.96 o
   2   7   5       38.00       27.46      3.25 o
   3   7   5        0.09       -0.91      2.94 o
   4   7   5        2.57        2.41      4.54 o
   5   7   5        1.70       -0.46      7.91 o
   6   7   5       20.80       22.51      5.18 o
   7   7   5        2.70        9.73      9.97 o
   8   7   5        2.21       16.30     11.85 o
 -11   8   5        8.17       13.49      8.40 o
 -10   8   5        2.72       -1.23      2.91 o
  -9   8   5       94.99      101.15      6.30 o
  -8   8   5       47.88       50.88      5.36 o
  -7   8   5      103.89       78.37      4.83 o
  -6   8   5       25.20       16.62      3.11 o
  -5   8   5       83.10       71.27      3.28 o
  -4   8   5       30.68       18.90      2.34 o
  -3   8   5       46.95       36.20      1.88 o
  -2   8   5      187.65      195.08      3.27 o
  -1   8   5      242.94      242.34      3.62 o
   0   8   5       75.29       69.54      3.59 o
   1   8   5       21.44       25.66      2.27 o
   2   8   5        0.00       -2.17      2.17 o
   3   8   5       33.64       40.90      3.57 o
   4   8   5        3.11       -0.21      1.30 o
   6   8   5       29.04       38.39      8.25 o
   7   8   5      181.87      312.03      9.88 o
 -11   9   5        2.78        4.75      9.71 o
 -10   9   5        1.48        0.24      8.37 o
  -9   9   5      116.18      107.35      7.08 o
  -8   9   5        8.11        6.94      5.99 o
  -7   9   5        1.90        1.58      6.01 o
  -6   9   5       63.02       54.79      3.59 o
  -5   9   5       96.84       94.90      3.67 o
  -4   9   5        2.17        2.58      3.12 o
  -3   9   5       10.28        9.22      2.17 o
  -2   9   5        1.24        0.05      1.92 o
  -1   9   5        0.30       -1.29      1.29 o
   0   9   5      136.78      169.50      4.23 o
   1   9   5        0.29       -1.19      1.19 o
   2   9   5       11.71       24.69      3.31 o
   3   9   5       42.52       61.71      4.91 o
   4   9   5        7.78       14.37      5.15 o
   5   9   5        0.24        1.07      8.60 o
   6   9   5       45.40       77.86      9.60 o
 -10  10   5        4.51        7.98      9.39 o
  -9  10   5        1.00        0.44      8.22 o
  -8  10   5        0.52        0.75     55.08 o
  -7  10   5        2.60        4.12      6.91 o
  -6  10   5       16.90       13.24      4.16 o
  -5  10   5      100.41       96.69      4.20 o
  -4  10   5       19.86       20.93      3.03 o
  -3  10   5        3.37        2.65      2.74 o
  -2  10   5       14.92        8.42      2.67 o
  -1  10   5       13.28        8.82      2.83 o
   0  10   5       30.85       31.68      2.99 o
   1  10   5        3.02        0.49      3.19 o
   2  10   5        0.04        4.29      4.81 o
   3  10   5        0.00        4.24      5.44 o
   4  10   5        6.40       13.48      6.07 o
  -9  11   5       29.05       21.22      9.95 o
  -8  11   5        7.55        4.71      8.17 o
  -7  11   5       32.84       38.21      7.37 o
  -6  11   5       40.75       53.48      7.28 o
  -5  11   5        1.23        5.43      7.64 o
  -4  11   5       42.33       39.75      5.16 o
  -3  11   5      157.63      186.82      5.65 o
  -2  11   5        3.06        6.07      3.32 o
  -1  11   5        0.34       -1.81      2.95 o
   0  11   5       38.44       55.99      4.08 o
   1  11   5        0.66        0.00      1.86 o
   2  11   5       16.42       20.07      6.00 o
  -8  12   5        3.20        5.88      9.90 o
  -7  12   5      150.19      179.03      8.78 o
  -6  12   5       73.21       88.41      8.54 o
  -5  12   5        2.86        1.64      6.00 o
  -4  12   5        1.09        4.12      9.93 o
  -3  12   5        5.38        3.93      5.88 o
  -2  12   5       11.83       15.14      4.90 o
  -1  12   5       14.42       20.78      5.07 o
   0  12   5        4.51        2.12      3.20 o
   1  12   5       20.50       18.50      6.52 o
   2  12   5        9.92       16.92     10.36 o
  -4  13   5        2.65        7.43     11.94 o
  -3  13   5        0.13       -1.14      2.40 o
  -2  13   5        5.45        7.88      7.77 o
  -1  13   5        4.92        9.30     11.41 o
  -1 -12   6       23.72       29.53     11.39 o
   0 -12   6       16.36       22.99      7.06 o
   2 -12   6        0.57        3.02      5.45 o
   3 -12   6        5.68        9.78      5.31 o
   4 -12   6        4.38        6.44      5.49 o
   5 -12   6       11.81       11.37      6.79 o
   6 -12   6        0.06        3.17      7.00 o
   7 -12   6        2.58        7.39      7.15 o
   8 -12   6        0.08        3.86     11.31 o
  -4 -11   6        2.78        0.28     12.63 o
  -3 -11   6        0.36        0.17      7.79 o
  -2 -11   6        8.95       12.10      6.87 o
  -1 -11   6       18.22       21.23      5.94 o
   0 -11   6        7.33        4.46      5.53 o
   2 -11   6        0.48       -1.62      4.52 o
   3 -11   6        0.77       -2.06      5.02 o
   4 -11   6        1.17       -1.10      3.93 o
   5 -11   6        6.34        7.55      5.75 o
   6 -11   6        7.42        8.18      4.73 o
   7 -11   6       13.58       17.29      4.91 o
   8 -11   6        0.30        1.38      6.60 o
   9 -11   6        0.40        6.17     10.40 o
  -5 -10   6        4.64        6.60      7.77 o
  -4 -10   6       10.40       13.70      5.33 o
  -3 -10   6        4.24        3.98      4.83 o
  -2 -10   6        4.29        2.72      3.52 o
  -1 -10   6        0.79       -0.08      3.40 o
   0 -10   6       34.68       31.02      4.84 o
   1 -10   6        1.52       -1.18      1.92 o
   2 -10   6        2.12        3.53      5.63 o
   3 -10   6        5.68        3.41      4.58 o
   4 -10   6        0.00       -2.06      2.59 o
   5 -10   6        3.55        3.94      4.91 o
   6 -10   6       34.86       51.02      3.93 o
   7 -10   6        6.78        8.29      3.97 o
   8 -10   6        0.21        2.61      7.94 o
   9 -10   6        2.65       -1.20      2.49 o
  10 -10   6        3.58        0.54      2.82 o
  -6  -9   6       14.92       15.74      5.74 o
  -5  -9   6       11.68        8.24      5.04 o
  -4  -9   6        3.04        1.03      3.32 o
  -3  -9   6       11.11       11.38      4.05 o
  -2  -9   6        6.09        5.46      3.48 o
  -1  -9   6       10.60        5.44      3.27 o
   0  -9   6        3.53       -0.37      1.33 o
   1  -9   6        3.63        2.25      5.37 o
   2  -9   6      166.05      202.04      4.58 o
   3  -9   6       39.09       42.95      3.90 o
   4  -9   6        7.45        4.11      4.11 o
   5  -9   6       35.55       43.92      3.27 o
   6  -9   6      167.55      183.60      4.61 o
   7  -9   6       25.27       24.18      4.46 o
   8  -9   6        0.56        0.55      2.47 o
   9  -9   6        2.39        0.45      7.37 o
  10  -9   6        1.16       -0.22      1.41 o
  11  -9   6       17.01       19.47     11.33 o
  -7  -8   6        0.55       -0.12      4.62 o
  -6  -8   6        0.56       -0.61      4.24 o
  -5  -8   6       14.74       11.40      3.89 o
  -4  -8   6        0.02       -1.60      3.86 o
  -3  -8   6        0.50       -1.25      1.42 o
  -2  -8   6        1.45        0.21      1.14 o
  -1  -8   6       74.28       58.53      3.33 o
   0  -8   6       62.12       56.95      4.14 o
   1  -8   6        7.57        5.10      2.48 o
   2  -8   6       35.40       37.57      3.23 o
   3  -8   6        1.64       -0.47      1.07 o
   4  -8   6        1.43       -1.22      1.87 o
   5  -8   6        0.19       -0.41      2.56 o
   6  -8   6       50.51       60.10      3.08 o
   7  -8   6       30.45       32.15      4.11 o
   8  -8   6        9.35        9.62      4.25 o
   9  -8   6        2.34       -1.98      3.38 o
  10  -8   6        9.87       12.09      5.65 o
  11  -8   6        1.50        3.42     10.46 o
  -9  -7   6       17.17       30.14     12.24 o
  -8  -7   6        9.75       10.22      7.06 o
  -7  -7   6        1.69        2.16      5.85 o
  -6  -7   6       15.95       14.49      4.23 o
  -5  -7   6        6.62        3.96      2.97 o
  -4  -7   6       19.64       21.18      3.18 o
  -3  -7   6        0.95       -0.53      1.07 o
  -2  -7   6        1.52        0.06      1.33 o
  -1  -7   6       66.73       60.91      5.59 o
   0  -7   6       95.65       86.61      8.92 o
   1  -7   6       19.69       19.81      3.11 o
   2  -7   6       41.00       43.20      2.84 o
   3  -7   6        0.66       -2.07      2.71 o
   4  -7   6       60.24       67.81      1.86 o
   5  -7   6      106.92      131.01      4.70 o
   6  -7   6       18.70       15.21      2.46 o
   7  -7   6        2.20       -0.46      2.16 o
   8  -7   6        5.10        6.24      3.82 o
   9  -7   6        2.02        1.33      2.21 o
  10  -7   6        0.05       -0.35      2.91 o
  11  -7   6        0.86        0.42      4.54 o
  12  -7   6        7.53       11.25      8.06 o
  -9  -6   6        0.42       -0.64      2.49 o
  -8  -6   6       44.65       45.45      8.89 o
  -7  -6   6       20.62       18.99      7.48 o
  -6  -6   6        9.77       10.05      3.51 o
  -5  -6   6        6.68        8.77      3.10 o
  -4  -6   6        7.62        7.89      2.63 o
  -3  -6   6      172.22      152.85      4.32 o
  -2  -6   6        1.51        1.62      1.38 o
  -1  -6   6       49.22       43.16      2.29 o
   0  -6   6       88.60       93.15      4.47 o
   1  -6   6      230.42      255.20      6.37 o
   2  -6   6       51.48       50.18      2.74 o
   3  -6   6        1.62        2.29      2.95 o
   4  -6   6        2.05        1.88      1.44 o
   5  -6   6       21.46       18.05      1.94 o
   6  -6   6        7.47        7.05      2.64 o
   7  -6   6        6.71        4.03      3.06 o
   8  -6   6       14.22       10.24      3.55 o
   9  -6   6        6.66        4.73      4.24 o
  10  -6   6       20.55       21.94      5.22 o
  11  -6   6       10.21       13.37      6.41 o
  12  -6   6       18.60       25.58     12.30 o
 -10  -5   6        0.26        2.43     11.45 o
  -9  -5   6        0.45        3.86      9.71 o
  -8  -5   6       24.44       17.39      7.97 o
  -7  -5   6      339.52      367.59      8.81 o
  -6  -5   6       17.11       15.20      3.04 o
  -5  -5   6        4.70        3.28      2.70 o
  -4  -5   6       33.00       30.28      2.35 o
  -3  -5   6      248.03      247.37      4.25 o
  -2  -5   6        0.10       -0.96      0.96 o
  -1  -5   6        0.83       -0.49      0.63 o
   0  -5   6       22.25       15.52      2.40 o
   1  -5   6        7.32        4.48      1.68 o
   2  -5   6        3.71        4.46      0.88 o
   3  -5   6        2.51        2.75      1.34 o
   4  -5   6      130.36      131.85      3.47 o
   5  -5   6       99.69      108.42      3.72 o
   6  -5   6       52.42       57.62      3.44 o
   7  -5   6        6.08        7.49      2.94 o
   8  -5   6       56.91       56.13      3.60 o
   9  -5   6       19.44       21.22      4.37 o
  10  -5   6        1.50        0.07      1.10 o
  11  -5   6        1.96        6.73      6.26 o
  12  -5   6        7.15       12.72     13.02 o
 -10  -4   6        0.83        0.14      0.67 o
  -9  -4   6        2.83       -1.43      1.60 o
  -8  -4   6       36.31       39.31      6.53 o
  -7  -4   6       11.94        8.66      3.75 o
  -6  -4   6       10.69        9.66      2.13 o
  -5  -4   6       12.94       12.57      1.48 o
  -4  -4   6       72.36       66.04      1.52 o
  -3  -4   6        0.24       -0.02      0.27 o
  -2  -4   6       29.02       36.05      2.30 o
  -1  -4   6       25.27       26.17      1.33 o
   0  -4   6      172.92      157.52      5.85 o
   1  -4   6       26.61       24.84      1.01 o
   2  -4   6       37.35       35.69      1.31 o
   3  -4   6      109.77      110.81      2.48 o
   4  -4   6       37.84       40.33      1.80 o
   5  -4   6       31.91       31.58      2.37 o
   6  -4   6        6.41        3.41      3.43 o
   7  -4   6        0.38       -0.90      3.32 o
   8  -4   6        0.00       -0.52      1.80 o
   9  -4   6        3.65        2.56      4.15 o
  10  -4   6        3.55        8.47      5.24 o
  11  -4   6        5.47        8.51      9.69 o
  12  -4   6        3.25        1.48      8.80 o
 -11  -3   6        3.36       -0.93      5.41 o
 -10  -3   6        2.43       -1.30      3.75 o
  -9  -3   6       12.67       11.08      5.50 o
  -8  -3   6       49.25       54.87      6.65 o
  -7  -3   6       38.14       45.39      2.68 o
  -6  -3   6       81.04       79.68      2.45 o
  -5  -3   6       77.75       63.96      2.09 o
  -4  -3   6      232.37      233.46      2.85 o
  -3  -3   6      140.12      146.35      3.64 o
  -2  -3   6       51.55       55.98      1.14 o
  -1  -3   6        6.45       10.54      0.80 o
   0  -3   6      966.71     1039.63      4.75 o
   1  -3   6        2.60        2.27      0.85 o
   2  -3   6       45.32       45.05      1.79 o
   3  -3   6       86.94       86.23      1.98 o
   4  -3   6       61.99       67.15      3.15 o
   5  -3   6      127.90      154.68      3.29 o
   6  -3   6       34.59       31.84      2.69 o
   7  -3   6       34.48       39.00      3.10 o
   8  -3   6        0.05       -0.01      0.03 o
   9  -3   6       44.18       48.65      6.54 o
  10  -3   6       30.96       34.56      7.90 o
  11  -3   6        3.76        4.40      9.68 o
 -11  -2   6        8.49        5.51     10.46 o
 -10  -2   6       10.87       11.54      8.89 o
  -9  -2   6       23.98       21.27      4.60 o
  -8  -2   6        2.43        1.30      2.33 o
  -7  -2   6        0.53        0.00      0.27 o
  -6  -2   6       51.45       59.54      3.25 o
  -5  -2   6        0.65       -0.31      0.91 o
  -4  -2   6      257.84      242.55      2.74 o
  -3  -2   6       30.06       35.58      0.94 o
  -2  -2   6      128.05      150.87      7.36 o
  -1  -2   6      142.29      163.83      2.12 o
   0  -2   6     1518.84     1539.01     14.92 o
   1  -2   6      250.42      240.92      8.23 o
   2  -2   6       12.96       13.14      0.96 o
   3  -2   6       36.11       26.06      1.43 o
   4  -2   6        0.03       -0.89      0.89 o
   5  -2   6        0.02       -0.44      1.75 o
   6  -2   6      142.69      144.42      9.32 o
   7  -2   6       36.07       38.94      3.00 o
   8  -2   6        1.64        4.41      4.88 o
   9  -2   6       36.64       39.32      6.30 o
  10  -2   6       37.35       46.75      8.16 o
  11  -2   6        2.37        4.95      9.73 o
 -12  -1   6        3.14        7.49     12.41 o
 -11  -1   6        3.69       -0.93      6.20 o
 -10  -1   6        7.03        0.96      5.25 o
  -9  -1   6       24.25       19.29      4.35 o
  -8  -1   6       19.63       16.52      2.63 o
  -7  -1   6       46.45       50.71      3.39 o
  -6  -1   6       16.25       11.41      2.04 o
  -5  -1   6      164.58      191.30      4.67 o
  -4  -1   6      263.43      270.36      6.74 o
  -3  -1   6       47.03       47.82      1.88 o
  -2  -1   6      887.20      950.34     15.19 o
  -1  -1   6      414.19      456.42      3.36 o
   0  -1   6        2.81        3.10      0.98 o
   1  -1   6      186.31      183.97      2.88 o
   2  -1   6        0.23       -0.52      0.52 o
   3  -1   6        6.34        3.84      0.63 o
   4  -1   6       29.48       25.82      3.89 o
   5  -1   6       24.57       29.06      2.74 o
   6  -1   6      126.32      111.30      8.99 o
   7  -1   6      341.46      366.65     30.50 o
   8  -1   6        0.33       -1.01      1.63 o
  10  -1   6       21.99       28.32      7.78 o
  11  -1   6        9.29       10.18      9.86 o
 -12   0   6        1.12       -0.48      2.23 o
 -11   0   6        0.70       -0.12      7.32 o
 -10   0   6        6.79        7.28      5.14 o
  -9   0   6        0.81        1.85      4.86 o
  -8   0   6       11.32       14.12      4.39 o
  -7   0   6       29.45       31.52      2.09 o
  -6   0   6       42.53       59.92      5.18 o
  -5   0   6       38.29       77.38      4.37 o
  -4   0   6        6.01        9.48      1.63 o
  -3   0   6      145.84      204.55     20.43 o
  -2   0   6       10.93        8.70      1.10 o
  -1   0   6       30.58       35.23      1.05 o
   0   0   6       45.35       52.08      1.67 o
   1   0   6      147.74      139.90     15.37 o
   2   0   6      107.57      113.51      1.80 o
   3   0   6       84.53       81.26      3.47 o
   4   0   6        9.72       10.34      2.40 o
   5   0   6       55.68       57.22      6.72 o
   6   0   6       95.64      108.95     10.71 o
   7   0   6       10.53       12.68      4.98 o
   8   0   6       23.31       27.93      5.98 o
   9   0   6        1.37       -0.46      1.91 o
  11   0   6        0.86       -0.16      0.34 o
 -12   1   6        0.00       -1.64      4.23 o
 -11   1   6        1.52       -0.26      1.47 o
  -9   1   6      218.09      224.61      6.17 o
  -8   1   6       22.69       25.14      3.91 o
  -7   1   6        0.04       -0.89      2.80 o
  -6   1   6        0.86       -0.10      0.74 o
  -5   1   6        0.00        0.68      1.63 o
  -4   1   6       12.68       15.91      1.48 o
  -3   1   6        1.02        0.19      0.34 o
  -2   1   6       31.78       42.78      4.24 o
  -1   1   6       95.71      105.11      1.72 o
   0   1   6      457.33      469.01      3.94 o
   1   1   6       11.21       19.08      1.75 o
   2   1   6      182.76      200.23     22.45 o
   3   1   6       62.91       47.48      5.08 o
   4   1   6       30.35       33.81      6.21 o
   5   1   6       99.27      111.59     19.85 o
   6   1   6       66.89       72.01      4.76 o
   7   1   6        4.35        4.56      4.69 o
   8   1   6        0.07        1.61     31.58 o
   9   1   6        9.80        5.92      7.06 o
 -12   2   6        2.17       -1.05      2.09 o
 -11   2   6        2.83       -1.01      3.37 o
 -10   2   6        7.97        3.25      5.83 o
  -9   2   6       22.25       26.96      4.88 o
  -8   2   6       24.89       21.45      3.91 o
  -7   2   6       44.91       50.85      3.92 o
  -6   2   6      606.45      900.64      9.40 o
  -5   2   6      122.36      196.44     12.49 o
  -4   2   6      217.63      415.63     24.58 o
  -3   2   6      498.00      869.06     20.00 o
  -2   2   6     1171.26     1840.91     15.15 o
  -1   2   6      172.44      166.43      2.15 o
   0   2   6      302.70      344.15      6.38 o
   1   2   6      315.34      319.32     36.21 o
   2   2   6     1080.54     1259.30     85.87 o
   3   2   6       80.50       54.99      7.58 o
   4   2   6        0.26        0.07      0.93 o
   5   2   6       63.76       51.81      4.54 o
   6   2   6        1.95        0.79      4.21 o
   7   2   6      196.80      190.50      6.74 o
   8   2   6        0.56       -1.52      4.50 o
   9   2   6       67.16       93.17      8.54 o
  10   2   6       12.71       17.78      9.69 o
 -12   3   6        3.34       -2.75      4.05 o
 -11   3   6       19.10       21.11      7.52 o
 -10   3   6        0.31        1.80      6.19 o
  -9   3   6        0.18       -2.11      2.69 o
  -8   3   6        9.82        6.87      4.23 o
  -7   3   6      409.87      546.49      8.17 o
  -6   3   6      114.23      156.97      5.19 o
  -5   3   6       66.85       87.18      4.10 o
  -4   3   6       42.95       60.45      3.90 o
  -3   3   6      234.56      383.39     20.27 o
  -2   3   6       10.78       16.71      2.86 o
  -1   3   6      153.61      182.16     25.20 o
   0   3   6       20.27       14.48      2.54 o
   1   3   6      645.48      596.20      7.26 o
   2   3   6       30.16       20.16      2.76 o
   3   3   6       76.73       64.09      4.32 o
   4   3   6      102.48       75.83      4.82 o
   5   3   6        4.27        3.64      4.43 o
   6   3   6       91.24       94.59      5.49 o
   7   3   6       26.91       30.75      6.31 o
   8   3   6       16.86       16.82      7.53 o
   9   3   6       17.46       23.86      8.79 o
  10   3   6        2.14        3.68     11.08 o
 -12   4   6        0.29       -2.56      4.50 o
 -11   4   6        3.46        0.31      7.39 o
 -10   4   6       12.37       12.91      6.35 o
  -9   4   6       14.32       28.14      4.79 o
  -8   4   6        3.65        7.67      4.59 o
  -7   4   6       47.87       72.51      4.66 o
  -6   4   6       12.89       18.63      3.56 o
  -5   4   6       63.83       82.18      1.13 o
  -4   4   6      134.16      219.42      8.68 o
  -3   4   6        0.00       -0.21      0.53 o
  -2   4   6        0.01       -0.02      0.41 o
  -1   4   6        3.66        3.98      1.94 o
   0   4   6        4.20        2.63      2.05 o
   1   4   6       16.01        6.90      2.73 o
   2   4   6        1.21       -2.11      2.11 o
   3   4   6       17.82       12.43      3.82 o
   4   4   6       23.16       17.60      3.99 o
   5   4   6       18.36       17.76      4.65 o
   6   4   6        0.59        3.01      5.46 o
   7   4   6        4.21        7.05      7.15 o
   8   4   6       11.78       12.78      8.84 o
   9   4   6        5.20       10.84      9.94 o
 -12   5   6        0.70        0.45      9.74 o
 -11   5   6       60.00       54.90      7.49 o
 -10   5   6        5.56        3.34      6.38 o
  -9   5   6       97.46      115.05      5.43 o
  -8   5   6       26.01       36.05      4.86 o
  -7   5   6      183.78      210.98      6.15 o
  -6   5   6       45.68       56.09      4.35 o
  -5   5   6       87.84      125.31      7.73 o
  -4   5   6       28.28       40.17      3.31 o
  -3   5   6       35.57       29.58      2.16 o
  -2   5   6       34.33       37.43      2.02 o
  -1   5   6       79.31       82.70      2.77 o
   0   5   6     1537.28     1384.84     16.62 o
   1   5   6        0.42        2.23      3.36 o
   2   5   6       36.57       28.02      3.34 o
   3   5   6       12.39       15.17      3.63 o
   4   5   6       27.37        7.58      5.25 o
   5   5   6        0.56        2.09      5.44 o
   6   5   6       22.33       28.33      6.68 o
   7   5   6       29.70       47.21      7.80 o
   8   5   6       11.83       21.73      9.76 o
 -12   6   6       19.42       17.63      9.99 o
 -11   6   6        7.56       12.52      7.97 o
 -10   6   6        0.96        3.00      6.84 o
  -9   6   6       30.00       37.31      5.39 o
  -8   6   6       15.06       14.85      5.27 o
  -7   6   6       56.13       46.26      4.60 o
  -6   6   6       53.08       46.38      4.43 o
  -5   6   6        0.47        0.08      0.72 o
  -4   6   6      238.36      203.56      3.46 o
  -3   6   6        1.75        1.13      1.11 o
  -2   6   6        8.10        4.61      1.50 o
  -1   6   6       80.25       67.09      2.87 o
   0   6   6      805.42      745.13     45.56 o
   1   6   6       95.03       81.93      3.17 o
   2   6   6      107.76       85.61      4.44 o
   3   6   6       15.39       13.38      3.93 o
   4   6   6        0.29        1.97      4.72 o
   5   6   6       32.59       31.78      4.26 o
   6   6   6       27.29       31.56      8.21 o
   7   6   6       21.99       19.69      8.64 o
   8   6   6        9.57       14.45     10.82 o
 -11   7   6        2.07        1.24      8.69 o
  -9   7   6        2.98        6.92      5.79 o
  -8   7   6       11.37       14.35      5.68 o
  -7   7   6       31.61       25.88      4.83 o
  -5   7   6        1.13        2.16      3.16 o
  -4   7   6        1.23        0.03      0.62 o
  -3   7   6        2.67        3.10      1.97 o
  -2   7   6       24.90       28.35      1.79 o
  -1   7   6       22.82       20.37      1.79 o
   0   7   6        5.99        2.77      3.16 o
   1   7   6       14.31        6.98      3.00 o
   2   7   6        0.09       -0.89      3.00 o
   3   7   6        7.26        2.25      4.73 o
   4   7   6       25.21       26.82      5.04 o
   6   7   6        2.46        5.69      7.64 o
   7   7   6       10.45       29.58      8.15 o
 -11   8   6        6.49        5.52      9.47 o
 -10   8   6       12.28        8.53      8.09 o
  -9   8   6       26.10       34.17      6.57 o
  -8   8   6        0.44        2.70      6.51 o
  -7   8   6        0.63       -0.18      3.30 o
  -6   8   6       15.25       13.22      5.15 o
  -5   8   6       37.65       28.74      3.27 o
  -4   8   6       72.46       64.51      2.66 o
  -3   8   6       52.72       53.64      2.14 o
  -2   8   6        2.63        0.28      0.98 o
  -1   8   6       42.44       36.49      2.10 o
   0   8   6        8.79        3.86      2.51 o
   1   8   6        0.90       -0.01      0.48 o
   2   8   6        5.74        8.63      3.84 o
   3   8   6        0.43        0.66      4.20 o
   4   8   6        0.05        0.00      0.06 o
   5   8   6        0.14       -0.98      5.11 o
   6   8   6       29.08       63.01      9.07 o
 -10   9   6       39.87       38.75      9.00 o
  -9   9   6       40.06       37.35      7.13 o
  -8   9   6        3.94       -2.08      2.08 o
  -7   9   6      133.24      118.57      6.14 o
  -6   9   6        1.07        0.80      4.66 o
  -5   9   6        0.90        0.40      3.75 o
  -4   9   6        0.23       -0.61      0.89 o
  -3   9   6        1.05        0.03      0.76 o
  -2   9   6       77.09       69.33      2.44 o
  -1   9   6       14.15       12.95      2.54 o
   0   9   6       31.76       28.61      2.95 o
   1   9   6       11.96       10.17      3.32 o
   2   9   6      194.33      306.82      5.88 o
   3   9   6       24.01       28.43      5.00 o
   4   9   6        2.37        2.53      8.58 o
   5   9   6       17.88       20.87      9.20 o
  -9  10   6        1.71        4.06      8.57 o
  -8  10   6        3.13        3.09      7.70 o
  -7  10   6        7.37        2.68    129.37 o
  -6  10   6       25.16       21.74      6.56 o
  -5  10   6       10.58       11.70      4.88 o
  -4  10   6        4.67        2.15      3.66 o
  -3  10   6       17.15       16.59      2.89 o
  -2  10   6       35.21       45.08      2.95 o
  -1  10   6        2.61       -1.60      5.00 o
   0  10   6       18.98       20.02      3.65 o
   1  10   6        7.07       13.45      4.05 o
   2  10   6       38.87       57.75      8.70 o
   3  10   6        6.12        7.19      5.88 o
  -8  11   6        0.50        4.16      8.77 o
  -7  11   6        0.07        9.60      8.84 o
  -6  11   6        4.38        7.53      7.72 o
  -5  11   6        1.90        1.77      7.93 o
  -4  11   6        3.63        1.67      5.21 o
  -3  11   6        6.21       10.05      4.46 o
  -2  11   6        0.16       -1.62      1.62 o
  -1  11   6        0.08       -1.51      2.77 o
   0  11   6        7.72        7.35      5.23 o
   1  11   6        1.84        0.80      5.96 o
   2  11   6       11.73       17.85      6.67 o
  -7  12   6      105.00      142.46     10.15 o
  -6  12   6       49.61       68.37      9.75 o
  -5  12   6       13.37       15.17      9.30 o
  -4  12   6       12.37       12.36      8.38 o
  -2  12   6        0.32        1.80      5.94 o
  -1  12   6        4.38        1.42      5.68 o
   0  12   6       10.45       10.03      6.81 o
  -3  13   6        7.37        6.85     12.54 o
  -1 -12   7       15.27       20.11     12.38 o
   0 -12   7       35.80       48.40      7.50 o
   1 -12   7        4.51        5.67      6.09 o
   2 -12   7        0.02        1.59      4.97 o
   3 -12   7        4.43       11.12      5.97 o
   4 -12   7       15.94       17.48      6.12 o
   5 -12   7        2.35        0.91      7.08 o
   6 -12   7        1.24        4.65      7.49 o
  -3 -11   7       10.20       16.86     12.41 o
  -2 -11   7       12.34       15.62      7.22 o
  -1 -11   7       40.24       46.60      6.34 o
   0 -11   7       25.62       27.54      4.98 o
   1 -11   7        3.26       -0.42      3.52 o
   2 -11   7        0.96        3.36      5.87 o
   3 -11   7        6.96        6.86      5.87 o
   4 -11   7       31.09       41.39      6.22 o
   5 -11   7        2.61        6.15      6.03 o
   6 -11   7        8.11        8.71      5.14 o
   7 -11   7        6.73        9.02      6.54 o
   8 -11   7        0.93        4.34      7.30 o
  -4 -10   7        0.36        0.17      1.76 o
  -3 -10   7        0.22        3.50      5.84 o
  -2 -10   7        1.21        0.73      3.43 o
  -1 -10   7        0.03       -1.24      2.69 o
   0 -10   7        6.50        4.59      5.35 o
   1 -10   7        6.98        4.17      4.20 o
   2 -10   7        1.25        0.62     18.10 o
   3 -10   7        2.60        6.98      5.11 o
   4 -10   7        0.87        1.78      5.42 o
   5 -10   7        1.22        2.21      4.28 o
   6 -10   7        2.60        5.29      4.37 o
   7 -10   7        0.33        2.58      5.64 o
   8 -10   7        0.10        1.79      8.80 o
   9 -10   7        5.13        2.13     18.69 o
  -5  -9   7        0.00       -1.35      3.87 o
  -4  -9   7        6.13        5.01      4.91 o
  -3  -9   7       12.49        8.32      4.40 o
  -2  -9   7        5.73        6.35      4.55 o
  -1  -9   7       22.70       22.25      3.53 o
   0  -9   7        0.80       -0.96      3.08 o
   1  -9   7       36.71       39.39      4.09 o
   2  -9   7        0.04       -0.49      1.04 o
   3  -9   7       15.50       19.12      4.22 o
   4  -9   7        5.24        4.02      4.31 o
   5  -9   7       13.37       15.27      3.62 o
   6  -9   7       12.79       17.86      4.46 o
   7  -9   7       42.82       49.48      5.09 o
   8  -9   7       14.33       13.16      8.10 o
   9  -9   7        0.76       -0.84      1.89 o
  10  -9   7        4.93        4.60     10.30 o
  -7  -8   7        3.38        4.02     10.72 o
  -6  -8   7        0.01       -1.85      7.68 o
  -5  -8   7        1.84        2.94      5.95 o
  -4  -8   7        9.55        6.68      3.95 o
  -3  -8   7        2.23        3.11      3.38 o
  -2  -8   7       38.52       34.26      3.08 o
  -1  -8   7       11.67        7.39      3.07 o
   0  -8   7        0.00       -1.18      1.25 o
   1  -8   7       65.92       74.00      4.04 o
   2  -8   7        0.41       -1.64      5.08 o
   3  -8   7       11.85        8.34      3.81 o
   4  -8   7        0.87       -1.11      4.07 o
   5  -8   7        4.64        7.32      3.16 o
   6  -8   7       58.63       70.01      5.97 o
   7  -8   7        1.89       -0.99      1.53 o
   8  -8   7       10.18        7.71      7.31 o
   9  -8   7       11.43        7.32      8.02 o
  10  -8   7        4.43        5.00      9.27 o
  11  -8   7        2.17        2.09     11.27 o
  -8  -7   7        0.75        0.70     10.41 o
  -7  -7   7        0.08       -0.67      1.78 o
  -6  -7   7        3.41        4.88      5.51 o
  -5  -7   7        2.37        4.72      6.40 o
  -4  -7   7        0.76       -0.87      0.87 o
  -3  -7   7       18.00       13.23      3.03 o
  -2  -7   7       79.23       58.99      3.66 o
  -1  -7   7       41.86       51.67      3.44 o
   0  -7   7        0.67       -0.89      1.14 o
   1  -7   7        1.63       -0.11      0.45 o
   2  -7   7       54.12       49.31      4.00 o
   3  -7   7        7.80        8.96      3.15 o
   4  -7   7        3.79        5.29      2.64 o
   5  -7   7        3.79        2.72      3.22 o
   6  -7   7        9.00       10.27      3.71 o
   7  -7   7        8.74        7.44      5.72 o
   8  -7   7        0.04       -1.12      2.72 o
   9  -7   7       15.19       18.29      5.34 o
  10  -7   7        0.48        0.48      6.93 o
  11  -7   7        0.12        0.41    276.71 o
  -8  -6   7       23.82       18.58      6.50 o
  -7  -6   7        5.40        6.74      5.47 o
  -6  -6   7       16.14       20.17      4.56 o
  -5  -6   7        2.91        3.55      3.41 o
  -4  -6   7        0.06       -1.37      1.37 o
  -3  -6   7       39.67       35.90      2.45 o
  -2  -6   7      129.20      127.20      4.24 o
  -1  -6   7        0.64       -0.79      0.85 o
   0  -6   7       22.40       20.62      3.42 o
   1  -6   7       60.55       63.40      2.95 o
   2  -6   7        2.68        1.62      1.97 o
   3  -6   7       35.48       40.47      2.25 o
   4  -6   7        0.26        1.74      2.26 o
   5  -6   7       33.40       38.30      2.26 o
   6  -6   7       48.66       64.96      3.10 o
   7  -6   7       43.78       61.20      6.71 o
   8  -6   7       17.40       19.34      5.39 o
   9  -6   7        1.61        3.87      5.19 o
  10  -6   7        7.06        5.65      6.25 o
  11  -6   7        7.11        8.28      7.12 o
  -9  -5   7        0.96        4.81     10.73 o
  -8  -5   7        7.42        9.10      5.79 o
  -7  -5   7      128.13      133.01      7.02 o
  -6  -5   7      137.64      165.45      4.48 o
  -5  -5   7       26.32       29.24      2.94 o
  -4  -5   7       34.44       25.05      2.91 o
  -3  -5   7        4.70        1.37      1.29 o
  -2  -5   7        4.43       -0.05      1.19 o
  -1  -5   7       31.07       33.14      2.42 o
   0  -5   7        0.15       -0.76      0.76 o
   1  -5   7       31.88       48.01      2.79 o
   2  -5   7       12.86       13.04      1.48 o
   3  -5   7        4.23        3.40      1.65 o
   4  -5   7      100.21      108.34      2.27 o
   5  -5   7        0.08       -1.17      2.94 o
   6  -5   7        7.87        8.69      3.09 o
   7  -5   7        9.80        7.97      3.45 o
   8  -5   7       18.21       23.56      4.27 o
   9  -5   7       38.69       51.01      4.89 o
  10  -5   7        1.95        5.96      7.84 o
  11  -5   7        2.10       10.66      7.15 o
 -10  -4   7        0.00        2.15     11.27 o
  -9  -4   7        7.38        4.02      9.09 o
  -8  -4   7       26.97       29.26      4.87 o
  -7  -4   7      108.25       98.87      6.48 o
  -6  -4   7        0.00       -1.10      2.05 o
  -5  -4   7        0.04        1.42      2.12 o
  -4  -4   7        0.08       -1.33      1.33 o
  -3  -4   7       68.02       56.87      2.37 o
  -2  -4   7        4.11        0.17      0.88 o
  -1  -4   7       27.68       29.20      1.72 o
   0  -4   7      566.27      616.17     17.43 o
   1  -4   7       16.79       18.49      1.55 o
   2  -4   7      113.62      110.98      1.83 o
   3  -4   7       22.81       23.42      1.33 o
   4  -4   7      161.54      169.72      3.47 o
   5  -4   7        2.06       -0.64      2.64 o
   6  -4   7      110.77      115.14      3.27 o
   7  -4   7        2.99        0.87      2.57 o
   8  -4   7       41.63       48.95      4.08 o
   9  -4   7        8.86       11.83      4.69 o
  10  -4   7        0.78        0.22      2.48 o
  11  -4   7       24.94       31.28      9.79 o
 -10  -3   7        7.14        8.01     10.11 o
  -8  -3   7        9.59        6.94      4.52 o
  -7  -3   7        7.13        7.55      2.90 o
  -6  -3   7        1.40        2.77      2.44 o
  -5  -3   7        0.29       -0.07      2.79 o
  -4  -3   7        6.02        6.63      1.28 o
  -3  -3   7       21.12       19.20      1.58 o
  -2  -3   7      155.84      139.77      7.66 o
  -1  -3   7      129.94      132.59      2.67 o
   0  -3   7       32.11       33.48      0.91 o
   1  -3   7       45.42       48.10      2.24 o
   2  -3   7       15.49       15.68      1.44 o
   3  -3   7      173.01      174.01      6.59 o
   4  -3   7       36.58       38.00      2.34 o
   5  -3   7        4.67        2.48      2.51 o
   6  -3   7        0.28       -1.44      1.44 o
   7  -3   7       90.78      102.15     11.50 o
   8  -3   7        0.25        2.55      4.00 o
   9  -3   7        5.74        6.01      4.67 o
  10  -3   7        8.42        9.28      5.49 o
  11  -3   7        2.27        8.13      9.71 o
 -11  -2   7        1.01        3.87     11.59 o
 -10  -2   7        3.57       -1.45     11.36 o
  -9  -2   7        1.21       -2.44      4.91 o
  -8  -2   7       11.16        9.66      4.61 o
  -7  -2   7       33.05       29.92      2.60 o
  -6  -2   7       19.06       15.93      2.22 o
  -5  -2   7       51.68       48.89      3.52 o
  -4  -2   7       82.78       76.16      4.98 o
  -3  -2   7       39.84       36.39      1.38 o
  -2  -2   7        3.97        2.16      2.42 o
  -1  -2   7        5.90        6.47      1.31 o
   0  -2   7       91.27       87.54      1.69 o
   1  -2   7      247.32      217.81      4.60 o
   2  -2   7      227.64      202.20      7.29 o
   3  -2   7        0.04       -0.50      0.54 o
   4  -2   7       79.38       75.22      3.75 o
   5  -2   7       66.57       66.94      4.25 o
   6  -2   7      119.58      114.87      7.75 o
   7  -2   7       14.58       10.42      3.50 o
   8  -2   7       19.79       21.42      3.96 o
   9  -2   7        6.22        8.31      4.64 o
  10  -2   7        1.94        1.11      5.88 o
  11  -2   7        3.83        2.71     10.46 o
 -11  -1   7        1.54        7.03     11.37 o
 -10  -1   7       15.64       13.48      5.88 o
  -9  -1   7       34.35       29.18      4.55 o
  -8  -1   7       18.99       22.71      3.89 o
  -7  -1   7       27.96       24.64      2.42 o
  -6  -1   7       26.95       25.18      2.14 o
  -5  -1   7      306.06      416.70     56.48 o
  -4  -1   7        1.57       -0.02      0.76 o
  -3  -1   7       29.17       32.27      1.79 o
  -2  -1   7       46.24       50.99      4.20 o
  -1  -1   7       11.10       16.33      1.44 o
   0  -1   7        0.56       -0.52      0.62 o
   1  -1   7       28.68       28.00      1.34 o
   2  -1   7      241.04      190.73     20.01 o
   3  -1   7       79.22       76.43      4.43 o
   4  -1   7       41.28       35.49      2.55 o
   5  -1   7      130.60      129.62      8.31 o
   6  -1   7      269.01      288.43     23.83 o
   7  -1   7      176.03      182.92      7.82 o
   8  -1   7        0.57       -0.10      1.87 o
   9  -1   7        6.98        6.62      7.24 o
  11  -1   7       12.97       10.53     10.91 o
 -11   0   7       11.02       17.14      6.98 o
 -10   0   7       21.35       24.34      5.75 o
  -9   0   7       71.38       62.46      4.70 o
  -7   0   7       34.20       40.55      4.21 o
  -6   0   7        9.90        9.08      2.28 o
  -5   0   7      189.00      266.28     58.30 o
  -4   0   7       98.06      161.85      2.83 o
  -3   0   7        0.40       -0.10      0.54 o
  -2   0   7      180.31      193.66      2.72 o
  -1   0   7      153.52      140.70      9.84 o
   0   0   7      877.34      871.87     35.07 o
   1   0   7        0.50        1.39      1.99 o
   2   0   7      209.48      204.13      4.09 o
   3   0   7       93.28      102.68     10.33 o
   4   0   7      133.78      135.00     18.68 o
   5   0   7        1.78        1.71      2.69 o
   6   0   7      294.75      298.66     20.93 o
   7   0   7        0.70        6.31      4.97 o
   8   0   7        1.89       -1.38      2.32 o
   9   0   7        1.73        1.60      7.21 o
 -12   1   7        0.01       -0.55      0.83 o
 -11   1   7        0.13       -1.58      2.34 o
 -10   1   7        2.09        4.29      6.57 o
  -9   1   7        4.30        1.87      5.52 o
  -8   1   7       18.91       13.13      4.32 o
  -6   1   7       23.45       30.85      2.73 o
  -5   1   7       39.78       60.88      1.91 o
  -4   1   7       57.35       89.89      4.42 o
  -3   1   7        9.63        7.38      1.74 o
  -2   1   7        0.10       -0.39      0.39 o
  -1   1   7      314.65      369.48      3.95 o
   0   1   7      253.55      262.12      9.80 o
   1   1   7       13.48        9.42      1.84 o
   2   1   7       16.52       16.75      2.78 o
   3   1   7       71.42       54.08      1.43 o
   4   1   7       74.58       72.81      8.43 o
   5   1   7      229.24      222.27     18.57 o
   6   1   7        0.92       -0.33      3.99 o
   7   1   7       14.41       16.13      5.69 o
   8   1   7       37.50       41.11      6.93 o
   9   1   7        9.16       10.53      7.74 o
  10   1   7        1.25       -2.42     19.19 o
 -12   2   7        3.70        0.37      1.47 o
 -11   2   7        0.77        2.56      8.43 o
 -10   2   7        0.24       -1.60      4.43 o
  -9   2   7        2.46        0.28      1.56 o
  -8   2   7       36.67       36.03      4.93 o
  -7   2   7       73.09      101.61      4.83 o
  -6   2   7      186.54      299.90      6.31 o
  -5   2   7       42.01       65.20      6.16 o
  -4   2   7        3.36       -0.12      1.97 o
  -3   2   7      435.80      729.21      8.66 o
  -2   2   7        9.76       13.77      1.51 o
  -1   2   7       27.29       24.32      1.60 o
   0   2   7       77.45       79.34      5.78 o
   1   2   7       41.48       38.47      5.73 o
   2   2   7       72.77       76.95      8.51 o
   3   2   7       30.26       24.53      5.27 o
   4   2   7       10.76        2.45      8.38 o
   5   2   7        8.85       10.43      4.19 o
   6   2   7        8.12        7.04      5.51 o
   7   2   7       29.38       35.26      5.96 o
   8   2   7        4.20        8.32      7.11 o
   9   2   7       24.76       41.73      8.94 o
 -11   3   7       17.59       19.39      7.86 o
 -10   3   7        6.34        6.14      6.88 o
  -9   3   7        9.59        9.24      5.07 o
  -7   3   7     1456.10     2132.85     15.70 o
  -6   3   7       38.33       64.05      4.59 o
  -5   3   7      121.72      197.98      5.53 o
  -4   3   7      134.81      209.00      2.43 o
  -3   3   7       28.78       43.77      1.65 o
  -2   3   7       44.11       46.17      2.73 o
  -1   3   7       55.48       53.59      2.41 o
   0   3   7       54.91       60.68      9.35 o
   1   3   7      158.44      145.92      4.55 o
   2   3   7      389.30      335.89      6.44 o
   3   3   7       35.83       19.52      3.54 o
   4   3   7      222.58      194.72      5.94 o
   5   3   7        0.30        2.46      4.63 o
   6   3   7        6.97        0.55      4.92 o
   7   3   7       32.08       45.83      6.66 o
   8   3   7        2.64        0.49      2.04 o
   9   3   7       90.55      149.23     10.02 o
 -12   4   7        0.28       -1.13     12.97 o
 -11   4   7       25.35       18.48      8.22 o
 -10   4   7       13.42       11.01      6.69 o
  -9   4   7        0.32        0.06    121.99 o
  -8   4   7       31.70       23.95      4.61 o
  -7   4   7       89.50      137.92      5.76 o
  -6   4   7       44.05       48.68      4.40 o
  -5   4   7       41.86       58.36      4.34 o
  -4   4   7        0.33        0.67      1.93 o
  -3   4   7       40.28       45.47      2.19 o
  -2   4   7       86.28       90.35      4.63 o
  -1   4   7       17.58       20.76      2.60 o
   0   4   7      308.56      272.75      4.17 o
   1   4   7       12.19        5.45      3.26 o
   2   4   7       76.47       59.58      3.73 o
   3   4   7      230.66      207.96      5.84 o
   4   4   7        0.71        0.79      5.17 o
   5   4   7        3.02        0.63      1.41 o
   6   4   7       53.69       72.37      6.44 o
   7   4   7       23.96       31.50      7.82 o
   8   4   7       16.90       15.97      9.40 o
 -11   5   7       33.23       30.48      8.42 o
 -10   5   7        1.35       -0.99      1.90 o
  -9   5   7        0.10       -0.66      5.14 o
  -7   5   7        0.38        2.55      4.60 o
  -6   5   7       12.34       10.52      4.10 o
  -5   5   7       50.22       59.28      4.42 o
  -4   5   7      174.84      185.77     45.04 o
  -3   5   7        2.29        2.06      1.60 o
  -2   5   7       13.80       11.88      2.34 o
  -1   5   7        9.00        8.64      2.17 o
   0   5   7      355.71      314.32      4.64 o
   1   5   7        0.97        0.17      0.43 o
   2   5   7        5.87        2.36      3.74 o
   3   5   7        7.75        6.83      3.81 o
   4   5   7        0.79        0.66     23.74 o
   5   5   7       19.43       19.28      6.18 o
   6   5   7        0.13       -1.27      2.26 o
   7   5   7        0.89        5.92      8.69 o
   8   5   7        3.13       13.52     10.57 o
 -11   6   7        8.95        2.75      8.76 o
 -10   6   7        0.57       -2.06      4.16 o
  -9   6   7        0.07        1.77      6.42 o
  -8   6   7        7.70        4.25      5.31 o
  -7   6   7       74.41       87.71      5.50 o
  -5   6   7       33.18       33.98      4.48 o
  -4   6   7      257.11      216.99     12.04 o
  -3   6   7       70.32       72.02      2.44 o
  -2   6   7        9.07       -0.24      3.00 o
  -1   6   7      268.09      225.79      4.16 o
   0   6   7      221.85      218.68      9.59 o
   1   6   7       12.24        3.92      2.74 o
   2   6   7       54.52       68.21      4.59 o
   3   6   7       54.16       62.05      4.61 o
   4   6   7        4.34        2.50      4.68 o
   5   6   7       18.59       11.84      6.05 o
   6   6   7       14.05       13.74      7.03 o
   7   6   7       94.88      157.85      9.92 o
 -11   7   7        0.71        0.62     60.62 o
 -10   7   7       11.68        7.16      7.68 o
  -9   7   7       43.35       47.75      6.89 o
  -8   7   7        0.00       -2.58      2.73 o
  -7   7   7       13.17       12.52      5.67 o
  -6   7   7       73.36       72.10      5.48 o
  -5   7   7      357.25      281.01      7.02 o
  -4   7   7        3.71        0.24      3.03 o
  -3   7   7        5.65        3.94      2.17 o
  -2   7   7       59.91       57.12      2.43 o
  -1   7   7       39.58       29.78      2.29 o
   0   7   7       13.63       11.09      2.98 o
   1   7   7       12.48        8.81      3.36 o
   2   7   7       21.54       28.96      3.49 o
   3   7   7      150.47      181.95      7.00 o
   4   7   7       40.56       51.45      6.06 o
   5   7   7        1.17        0.42      6.65 o
   6   7   7       58.97       96.59      7.68 o
 -10   8   7        0.60        1.76      8.23 o
  -9   8   7        8.77       10.10      7.50 o
  -8   8   7        2.87        0.35      4.27 o
  -7   8   7        1.15       -1.92      5.96 o
  -6   8   7        8.99       11.38      5.45 o
  -5   8   7       13.91       11.40      5.18 o
  -4   8   7        4.34        2.36      2.67 o
  -3   8   7       12.67       10.44      2.22 o
  -2   8   7       37.39       37.52      2.67 o
  -1   8   7        3.35        3.86      2.65 o
   0   8   7       12.95       18.54      2.85 o
   1   8   7       11.90        7.81      4.19 o
   2   8   7       25.15       30.92      5.43 o
   3   8   7       13.82       17.06      4.88 o
   4   8   7       12.61       12.17      5.27 o
   5   8   7        0.06        0.01      8.61 o
  -9   9   7        3.39        6.90      8.39 o
  -8   9   7       10.99        7.93      7.17 o
  -7   9   7        1.89       -1.84      7.67 o
  -6   9   7        6.28        0.64      6.78 o
  -5   9   7        0.83       -1.40      5.77 o
  -4   9   7        3.55        3.35      2.11 o
  -3   9   7       24.37       22.96      2.77 o
  -2   9   7       12.41       12.55      2.85 o
  -1   9   7       10.12       11.15      3.16 o
   0   9   7        0.03        0.53      4.00 o
   1   9   7       23.46       27.76      3.77 o
   2   9   7        1.25        7.30      4.00 o
   3   9   7        0.13        2.22      5.69 o
   4   9   7        2.72        2.76      8.88 o
  -9  10   7        7.44        5.72      9.32 o
  -8  10   7        0.23        0.01      9.08 o
  -7  10   7       67.09       59.54      7.71 o
  -6  10   7       49.28       49.47      8.00 o
  -5  10   7       19.13       14.94      6.97 o
  -4  10   7        5.72        5.69      4.56 o
  -3  10   7       62.02       62.07      3.21 o
  -2  10   7       30.91       31.09      3.67 o
  -1  10   7       18.09       19.94      3.96 o
   0  10   7       14.98       21.31      3.92 o
   1  10   7        0.12        2.44      4.55 o
   2  10   7       13.76       18.34      5.71 o
   3  10   7        0.13       -1.92      5.51 o
  -7  11   7      128.83      120.11      8.63 o
  -6  11   7        7.67        6.51      8.63 o
  -5  11   7       10.52       10.67      8.17 o
  -4  11   7        1.21        3.29      5.35 o
  -3  11   7       11.06        9.35      4.73 o
  -2  11   7        3.00        0.29      1.55 o
  -1  11   7       23.58       26.64      4.58 o
   0  11   7        4.81        2.65      4.56 o
   1  11   7        1.21       -0.01      0.85 o
  -6  12   7        1.14        1.36     10.48 o
  -5  12   7        8.30        6.55     10.34 o
  -4  12   7        4.73        9.64     10.60 o
  -2  12   7        0.86        1.57      9.51 o
  -2 -11   8        0.08        3.93     11.54 o
  -1 -11   8       13.78       14.81      5.68 o
   0 -11   8       17.35       19.46      5.55 o
   1 -11   8        0.25        1.03      6.19 o
   2 -11   8        1.72        0.76      2.25 o
   3 -11   8        7.01       10.91      7.05 o
   4 -11   8        2.60        7.29      6.64 o
   5 -11   8        5.20        5.72      5.48 o
   6 -11   8       11.20       18.74      5.74 o
   7 -11   8       16.84       23.90      7.29 o
  -3 -10   8        1.45        0.50      5.18 o
  -2 -10   8        4.65        3.51      5.41 o
  -1 -10   8       27.60       30.00      4.22 o
   0 -10   8        5.08        2.85      4.71 o
   1 -10   8        6.19       11.74      4.78 o
   2 -10   8       16.38       18.60      5.39 o
   3 -10   8        1.95        4.15      5.87 o
   4 -10   8        0.28       -0.84      2.82 o
   5 -10   8        9.76       11.26      4.66 o
   6 -10   8       31.90       39.67      5.67 o
   7 -10   8        6.63        8.31      6.51 o
   8 -10   8        7.43       11.23     10.14 o
  -5  -9   8        0.84        4.30      9.49 o
  -4  -9   8        0.08        1.59      8.86 o
  -3  -9   8        3.62        1.74      4.87 o
  -2  -9   8        0.83        0.35      1.76 o
  -1  -9   8        7.28        5.29      3.42 o
   0  -9   8        2.10       -0.10      0.86 o
   1  -9   8        1.82        2.53      4.74 o
   2  -9   8        0.48        0.01      1.22 o
   3  -9   8        0.85       -0.13      3.58 o
   4  -9   8        1.14        1.37      3.70 o
   5  -9   8        3.55        6.86      4.11 o
   6  -9   8        6.83        7.43      5.08 o
   7  -9   8        0.41        2.39      7.72 o
   8  -9   8        0.60       -0.75      8.98 o
   9  -9   8        1.39       -0.45      5.70 o
  -7  -8   8        0.28        0.61     11.20 o
  -6  -8   8        1.56        2.01      6.75 o
  -5  -8   8        0.78       -2.36      3.69 o
  -4  -8   8       12.69       10.82      4.23 o
  -3  -8   8       12.36        7.57      3.73 o
  -2  -8   8        0.84       -0.88      1.60 o
  -1  -8   8        6.23        5.61      3.06 o
   0  -8   8        0.14        1.47      5.69 o
   1  -8   8       40.47       39.20      3.51 o
   2  -8   8        6.51        3.66      6.27 o
   3  -8   8       14.64       21.56      4.10 o
   4  -8   8        5.08        7.04      3.42 o
   5  -8   8        1.43        2.42      3.38 o
   6  -8   8       14.63       17.27      4.48 o
   7  -8   8       37.04       45.71      7.14 o
   8  -8   8       23.18       21.44      7.89 o
   9  -8   8        0.88       -2.30      8.45 o
  10  -8   8        1.22       -1.61     15.18 o
  -8  -7   8        4.51        2.04     11.29 o
  -7  -7   8       22.55       13.04      7.21 o
  -6  -7   8       19.63       17.18      6.16 o
  -5  -7   8        0.91        0.68     19.27 o
  -4  -7   8        9.76       13.78      3.70 o
  -3  -7   8       48.93       45.56      3.46 o
  -2  -7   8       37.18       41.44      2.58 o
  -1  -7   8        0.00       -0.66      1.51 o
   0  -7   8        0.64       -0.90      1.74 o
   1  -7   8        7.53        3.12      2.76 o
   2  -7   8        1.04       -0.77      1.41 o
   3  -7   8        0.78        1.24      1.29 o
   4  -7   8        3.22        6.74      3.69 o
   5  -7   8       25.29       29.85      3.84 o
   6  -7   8        5.39        4.89      5.70 o
   7  -7   8        2.76        3.07      6.79 o
   8  -7   8       17.31       10.90      6.96 o
   9  -7   8        6.95        9.61      8.52 o
  10  -7   8        0.48        3.00     10.14 o
  -8  -6   8        0.18        6.29     11.01 o
  -7  -6   8       36.17       32.50      5.92 o
  -6  -6   8        0.08        2.44      5.10 o
  -5  -6   8        9.29       12.93      4.55 o
  -4  -6   8        5.26        7.54      3.21 o
  -3  -6   8       62.10       67.24      2.40 o
  -2  -6   8       62.72       71.35      3.63 o
  -1  -6   8       48.49       51.99      4.11 o
   0  -6   8        0.21       -0.37      1.06 o
   1  -6   8       29.19       22.61      2.76 o
   2  -6   8       13.03       12.67      2.31 o
   3  -6   8       38.02       37.39      3.28 o
   4  -6   8      114.36      108.46      5.49 o
   5  -6   8        0.78        1.28      3.49 o
   6  -6   8        1.38        1.81      5.68 o
   7  -6   8        5.36        6.89      3.98 o
   8  -6   8       27.17       32.02      4.67 o
   9  -6   8       14.13       17.84      5.45 o
  10  -6   8       12.06       14.13      6.60 o
  -8  -5   8        1.72       10.72     10.12 o
  -7  -5   8        6.91        8.14      5.27 o
  -6  -5   8       28.40       27.49      9.09 o
  -5  -5   8       14.42        9.31      5.52 o
  -4  -5   8        2.01        0.48      1.07 o
  -3  -5   8        1.46        0.03      1.35 o
  -2  -5   8        0.16        3.08      2.03 o
  -1  -5   8      232.84      262.25     10.46 o
   0  -5   8      202.38      174.67      7.49 o
   1  -5   8       17.57       17.09      2.00 o
   2  -5   8       10.47        9.38      2.09 o
   3  -5   8        5.03        4.68      1.92 o
   4  -5   8        3.37        3.59      2.16 o
   5  -5   8      146.94      168.26      3.48 o
   6  -5   8        7.21        6.87      3.46 o
   7  -5   8        3.70        0.74      1.81 o
   8  -5   8       10.49        8.88      4.49 o
   9  -5   8        2.25        2.71      5.53 o
  10  -5   8        8.95        9.44      6.23 o
  11  -5   8        5.29        5.90     11.16 o
  -9  -4   8       18.31       22.03      9.72 o
  -8  -4   8       14.36       16.16      8.13 o
  -7  -4   8       32.01       24.10      4.48 o
  -6  -4   8       31.58       21.38      3.85 o
  -5  -4   8        1.51       -1.67      2.25 o
  -4  -4   8        3.29        1.13      1.17 o
  -3  -4   8       12.45       14.43      1.55 o
  -2  -4   8        3.56        2.29      1.39 o
  -1  -4   8      220.97      208.42      3.01 o
   0  -4   8      696.09      727.29     29.40 o
   1  -4   8        0.97        3.59      1.22 o
   2  -4   8        9.62        9.62      1.59 o
   3  -4   8      186.29      183.47      2.61 o
   4  -4   8       33.58       38.99      2.55 o
   5  -4   8        7.17        6.48      2.93 o
   6  -4   8        1.03       -1.96      2.18 o
   7  -4   8        0.01       -1.86      7.49 o
   8  -4   8       36.50       36.89      4.56 o
   9  -4   8        0.77        1.80      5.21 o
  10  -4   8       10.74       12.81      6.27 o
  11  -4   8        0.89        5.17     11.40 o
 -10  -3   8        4.87        8.47     11.51 o
  -9  -3   8        3.70        5.41      9.57 o
  -8  -3   8        4.43       -0.46      2.61 o
  -7  -3   8       11.19       11.91      4.26 o
  -6  -3   8        0.78        0.24      1.80 o
  -5  -3   8       13.25       11.91      2.42 o
  -4  -3   8      235.29      243.10     11.18 o
  -3  -3   8      182.88      188.82      2.82 o
  -2  -3   8       19.44       18.67      1.63 o
  -1  -3   8      479.00      497.48      4.74 o
   0  -3   8      439.60      459.34      5.11 o
   1  -3   8       82.08       80.54      3.48 o
   2  -3   8      106.92      105.62      2.11 o
   3  -3   8      162.10      146.18      2.90 o
   4  -3   8       15.41       19.81      2.50 o
   5  -3   8        4.77        2.15      3.57 o
   6  -3   8        5.80        6.10      3.33 o
   7  -3   8      155.36      172.49     10.50 o
   8  -3   8       33.02       41.40      4.48 o
   9  -3   8        1.79        2.85      5.44 o
  10  -3   8       30.52       44.10      6.33 o
  11  -3   8        3.19        3.33     11.73 o
 -10  -2   8        6.15        6.71     10.98 o
  -9  -2   8        9.24        8.75      9.34 o
  -8  -2   8        0.89       -0.09      0.16 o
  -7  -2   8        5.46        3.68      2.94 o
  -6  -2   8       24.71       27.36      2.81 o
  -5  -2   8        0.15       -0.01      0.33 o
  -4  -2   8        9.59       10.08      1.51 o
  -3  -2   8      118.31      108.72      2.46 o
  -2  -2   8      120.35      121.84      5.49 o
  -1  -2   8       96.66       89.10      1.70 o
   0  -2   8       37.39       34.45      1.64 o
   1  -2   8      145.20      134.33      3.24 o
   2  -2   8       22.67       18.22      1.42 o
   3  -2   8        1.27        1.87      1.36 o
   4  -2   8       10.71       10.10      2.59 o
   5  -2   8       27.71       27.87      2.89 o
   6  -2   8      189.13      223.78     20.37 o
   7  -2   8        0.00       -0.08      2.13 o
   8  -2   8       27.46       29.36      4.48 o
   9  -2   8       17.46       25.10      5.33 o
  10  -2   8        2.15        7.08      9.34 o
 -10  -1   8       31.17       32.63     10.20 o
  -9  -1   8        9.79        8.08      5.29 o
  -8  -1   8        8.92        7.06      4.39 o
  -7  -1   8        3.83        1.26     56.78 o
  -6  -1   8       22.07       31.94      2.49 o
  -5  -1   8       25.36       39.11      2.27 o
  -4  -1   8        8.48        8.67      2.32 o
  -3  -1   8       76.42       67.79      3.32 o
  -2  -1   8        3.64       -0.91      0.91 o
  -1  -1   8       33.38       34.57      2.87 o
   0  -1   8       69.60       72.89      1.81 o
   1  -1   8      358.96      346.49      5.44 o
   2  -1   8       31.37       26.62      1.97 o
   3  -1   8       99.41       94.35      5.64 o
   4  -1   8      123.81      126.83     20.29 o
   5  -1   8       50.94       58.64      6.91 o
   6  -1   8        2.65       -0.39      3.01 o
   7  -1   8      107.45      114.57      4.22 o
   8  -1   8        0.40        0.41      6.63 o
   9  -1   8        1.63        0.14      1.12 o
  10  -1   8        1.86       -0.85      1.77 o
 -11   0   8        2.16        9.28     11.25 o
 -10   0   8       31.42       22.76      6.14 o
  -9   0   8       17.81       15.56      7.23 o
  -8   0   8        4.06        3.07      5.12 o
  -7   0   8       58.05       70.38      4.26 o
  -6   0   8       11.95       18.44      2.66 o
  -5   0   8        4.99        7.33      2.37 o
  -4   0   8        5.00        8.16      2.25 o
  -3   0   8       74.35       83.44      3.02 o
  -2   0   8       12.31       11.26      1.96 o
  -1   0   8      670.02      612.67      7.28 o
   0   0   8      251.34      221.78      7.38 o
   1   0   8        0.48       -0.58      1.62 o
   2   0   8      258.19      226.86      4.08 o
   3   0   8       11.80       11.95      2.48 o
   4   0   8       21.17       16.68      2.84 o
   5   0   8       55.90       49.92      5.02 o
   6   0   8        0.53       -2.62      3.10 o
   7   0   8       18.93       20.87      5.66 o
   8   0   8        3.90        2.82      6.68 o
   9   0   8       13.30        9.82      8.48 o
  10   0   8        2.15        5.83     10.06 o
 -11   1   8        1.34        4.64      7.26 o
 -10   1   8        4.44        0.22      1.29 o
  -9   1   8        1.09       -1.40      9.01 o
  -8   1   8        3.00        3.68      5.52 o
  -7   1   8        4.48        2.75      4.60 o
  -6   1   8      179.93      274.31      6.21 o
  -5   1   8      312.28      488.97     13.98 o
  -4   1   8        3.79        2.55      2.03 o
  -3   1   8      185.89      243.44      3.69 o
  -2   1   8      116.52      136.62      2.68 o
  -1   1   8        7.78        5.28      1.58 o
   0   1   8       29.50       22.72      1.99 o
   1   1   8       38.43       45.25      3.66 o
   2   1   8      105.52      109.23      8.53 o
   3   1   8       12.54       17.40      2.65 o
   4   1   8       22.21       17.12      6.13 o
   5   1   8        0.00        5.37      4.78 o
   6   1   8        4.75        4.83      5.41 o
   7   1   8        0.38        1.36      6.27 o
   8   1   8        0.49        0.15      7.45 o
   9   1   8       29.60       42.64      8.71 o
 -12   2   8        0.41       -1.86     14.64 o
 -11   2   8        8.05        2.89      8.64 o
 -10   2   8        0.60       -1.79    174.30 o
  -9   2   8        0.05        1.03      5.72 o
  -7   2   8        8.44       13.18      4.78 o
  -6   2   8       79.87      120.32      5.25 o
  -5   2   8       23.15       33.38      3.96 o
  -4   2   8        8.22        6.81      2.09 o
  -3   2   8      141.60      179.74      3.53 o
  -2   2   8      376.35      397.55      4.59 o
  -1   2   8       58.80       46.64      3.13 o
   0   2   8      110.78      122.12     14.45 o
   1   2   8        0.33        1.33      2.87 o
   2   2   8       20.46       17.47      2.68 o
   3   2   8      108.53       94.34     11.73 o
   4   2   8       81.87       71.70      4.84 o
   5   2   8       10.04       12.12      4.77 o
   6   2   8        4.05        6.65      6.17 o
   7   2   8       28.98       41.46      6.42 o
   8   2   8        9.49       10.43      8.28 o
   9   2   8        0.33        8.90      9.76 o
 -11   3   8       75.11       82.52      9.12 o
 -10   3   8        4.47       -0.63      3.55 o
  -9   3   8        4.99       10.21      6.00 o
  -8   3   8       41.94       44.56      5.12 o
  -7   3   8      227.60      353.20      7.58 o
  -6   3   8       46.58       56.53      4.67 o
  -5   3   8        0.38       -2.66      3.21 o
  -4   3   8       92.09      135.55      2.35 o
  -3   3   8       66.31       79.07      3.17 o
  -2   3   8      134.18      124.24      2.86 o
  -1   3   8       75.46       71.58      3.15 o
   0   3   8        2.90        3.95      1.83 o
   1   3   8      307.56      260.66      6.17 o
   2   3   8      297.80      256.69      6.10 o
   3   3   8       13.73       11.57      3.30 o
   4   3   8       23.90       12.95      4.84 o
   5   3   8       66.86       61.89      5.26 o
   6   3   8        0.27        2.85      6.70 o
   7   3   8        0.21        3.22      7.31 o
   8   3   8       14.55       28.46      8.79 o
 -11   4   8       74.56       79.85      8.84 o
 -10   4   8        1.09        2.30      7.26 o
  -9   4   8       49.49       59.66      6.63 o
  -8   4   8       12.03       11.72      5.34 o
  -7   4   8      167.01      242.22      6.94 o
  -5   4   8       86.94      109.58      5.19 o
  -4   4   8      175.11      254.07      4.41 o
  -3   4   8       41.24       49.28      2.54 o
  -2   4   8        0.58       -0.96      1.09 o
  -1   4   8      176.73      146.69      3.47 o
   0   4   8      856.17      735.08     13.25 o
   1   4   8       49.85       41.70      3.90 o
   2   4   8        2.99        6.99      3.22 o
   3   4   8      116.93      104.85      5.05 o
   4   4   8        0.05        2.37      4.22 o
   5   4   8       13.81        4.81      6.16 o
   6   4   8        7.65       17.73      7.55 o
   7   4   8        2.84       12.82      8.15 o
   8   4   8        3.23       14.81      9.91 o
 -11   5   8        1.06       -0.18      0.66 o
 -10   5   8        0.42       -1.58     10.92 o
  -9   5   8        0.47        5.18      7.05 o
  -8   5   8        0.04       -1.87      4.41 o
  -7   5   8       13.21       16.75      5.05 o
  -5   5   8        0.01        0.47      4.18 o
  -4   5   8      329.05      359.67     28.41 o
  -3   5   8      152.32      152.07      2.83 o
  -2   5   8       15.52       12.70      2.49 o
  -1   5   8        2.48        4.65      2.56 o
   0   5   8      165.02      152.37      3.90 o
   1   5   8        1.19       -0.24      0.55 o
   2   5   8       99.21       89.10      4.73 o
   3   5   8      100.42      114.99      5.18 o
   4   5   8        4.05        2.39      5.14 o
   5   5   8       91.41      112.71      5.81 o
   6   5   8        3.54        6.12      6.23 o
   7   5   8       50.56       83.44     10.31 o
 -10   6   8        0.02        1.11      7.66 o
  -9   6   8       29.70       49.61      7.41 o
  -8   6   8        0.52       -2.58      3.35 o
  -7   6   8       19.87       15.57      5.53 o
  -6   6   8       25.01       29.45      5.15 o
  -5   6   8      108.12      119.65      5.58 o
  -4   6   8       33.69       29.56      5.62 o
  -3   6   8        9.58       10.85      2.10 o
  -2   6   8       39.55       36.98      2.16 o
  -1   6   8       60.22       62.00      3.12 o
   0   6   8        4.25        4.42      2.91 o
   1   6   8        0.71       -0.05      0.22 o
   2   6   8        2.46        2.34      3.64 o
   3   6   8        9.06        7.97      5.36 o
   4   6   8        8.42        4.89      6.10 o
   5   6   8       30.81       48.52      6.15 o
   6   6   8       18.78       19.70      7.15 o
 -10   7   8       36.14       34.23      8.35 o
  -9   7   8       35.58       38.75      8.02 o
  -8   7   8        7.66        4.89      6.52 o
  -7   7   8        7.41        3.00   1174.40 o
  -6   7   8       26.27       35.85      5.76 o
  -5   7   8       70.93       70.60      5.39 o
  -4   7   8       28.41       27.85      3.90 o
  -3   7   8        1.93       -0.31      1.71 o
  -2   7   8        0.61       -0.21      1.69 o
  -1   7   8       26.04       24.07      2.59 o
   0   7   8       10.35        8.87      3.59 o
   1   7   8        0.57       -2.23      3.80 o
   2   7   8       81.74       84.32      4.03 o
   3   7   8        0.22       -0.54      3.22 o
   4   7   8       13.48       19.51      7.23 o
   5   7   8       66.65       83.93      7.97 o
  -9   8   8       60.63       79.51      8.89 o
  -8   8   8        0.58        1.48      7.57 o
  -7   8   8       57.88       63.48      7.08 o
  -6   8   8        3.88       -2.49      2.53 o
  -5   8   8        3.28        1.01      5.63 o
  -4   8   8       11.65       12.31      3.59 o
  -3   8   8        1.65       -0.29      2.24 o
  -2   8   8        2.49        2.02      2.99 o
  -1   8   8        0.00        0.00      0.32 o
   0   8   8        1.93        0.16      1.12 o
   1   8   8       33.91       44.14      4.41 o
   2   8   8       36.41       44.66      4.92 o
   3   8   8       22.66       28.29      7.03 o
   4   8   8        1.47        5.33      5.89 o
   5   8   8        1.81        4.12      9.73 o
  -8   9   8        0.00       -0.53      1.92 o
  -7   9   8        3.49        4.30      7.81 o
  -6   9   8       20.23       25.37      7.18 o
  -5   9   8       11.35        5.21      6.77 o
  -4   9   8        6.90        4.95      4.60 o
  -3   9   8        6.07        4.96      4.76 o
  -2   9   8       24.38       26.52      3.42 o
  -1   9   8        9.51        6.90      3.53 o
   0   9   8        3.74        0.23      1.66 o
   1   9   8       23.93       21.85      4.06 o
   2   9   8        5.66        7.51      4.79 o
   3   9   8        0.15       -0.19      3.89 o
  -7  10   8       48.17       55.07      8.73 o
  -6  10   8       12.84       19.45      8.70 o
  -5  10   8        0.88        0.89      6.59 o
  -4  10   8        0.00       -1.40      2.56 o
  -3  10   8       30.69       32.54      5.18 o
  -2  10   8        6.92        8.14      4.18 o
  -1  10   8        0.34        1.45      5.01 o
   0  10   8        4.80       10.00      4.46 o
   1  10   8        0.67        0.22      1.74 o
   2  10   8        0.10        3.30      9.19 o
  -6  11   8       64.34       60.76      9.98 o
  -5  11   8        0.09       -2.59      7.65 o
  -4  11   8        0.83       -1.66      7.85 o
  -3  11   8        1.92        5.18      6.32 o
  -2  11   8       11.85       16.69      6.46 o
  -1  11   8        4.05        3.76      8.53 o
   0  11   8        1.16        1.21      8.97 o
  -4  12   8        2.82        2.01     11.00 o
  -1 -11   9        8.22       12.20      8.14 o
   0 -11   9        0.17       -1.88      4.02 o
   1 -11   9        3.85        2.62      4.92 o
   2 -11   9        7.95        9.07      7.93 o
   3 -11   9        1.56        0.45      9.86 o
   4 -11   9        1.77        3.33      9.92 o
  -2 -10   9        0.00        2.26      4.83 o
  -1 -10   9        0.00        3.38      4.91 o
   0 -10   9        1.74        0.51      1.99 o
   1 -10   9        2.58        1.84      6.57 o
   2 -10   9       13.25       17.06      6.38 o
   3 -10   9        0.60        0.01      2.28 o
   4 -10   9        0.30       -0.70      2.59 o
   5 -10   9        4.58       13.61      6.53 o
   6 -10   9       70.00       89.90      6.45 o
  -4  -9   9        0.16        1.70      9.93 o
  -3  -9   9        1.11        1.41      2.59 o
  -2  -9   9       19.59       19.12      4.06 o
  -1  -9   9        6.58       13.45      4.08 o
   0  -9   9        5.10        4.76      3.82 o
   1  -9   9        3.82        6.88      5.57 o
   2  -9   9       23.33       25.09      5.13 o
   3  -9   9        0.60       -0.43      1.92 o
   4  -9   9        3.65        5.30      4.45 o
   5  -9   9       47.21       65.30      5.18 o
   6  -9   9       10.09       12.72      5.83 o
   7  -9   9        0.07        1.07      8.98 o
   8  -9   9        0.02        0.62      3.00 o
  -6  -8   9        1.03        0.71      2.34 o
  -5  -8   9        0.41        2.40      9.80 o
  -4  -8   9        3.87        1.96      5.81 o
  -3  -8   9        1.01        1.10      4.13 o
  -2  -8   9        0.88       -0.70      2.26 o
  -1  -8   9       12.51       15.45      3.39 o
   0  -8   9       13.32       13.72      3.83 o
   1  -8   9       33.24       36.92      4.31 o
   2  -8   9        2.35        0.48      1.70 o
   3  -8   9        3.05        1.61      4.31 o
   4  -8   9       17.54       17.72      4.63 o
   5  -8   9       42.22       42.54      4.80 o
   6  -8   9        3.16        2.67      7.12 o
   7  -8   9       11.78       19.07      8.52 o
   8  -8   9        0.02        0.09      8.77 o
  -7  -7   9       14.32       14.45     10.68 o
  -6  -7   9        3.22        6.48      7.14 o
  -5  -7   9        0.70       -2.35     17.32 o
  -4  -7   9        5.22        4.46      7.86 o
  -3  -7   9       18.90       14.02      3.23 o
  -2  -7   9        9.77        9.25      3.15 o
  -1  -7   9       16.78       15.08      2.76 o
   0  -7   9        8.90        8.21      3.11 o
   1  -7   9       48.60       45.75      3.54 o
   2  -7   9        2.92        2.97      4.63 o
   3  -7   9       17.18       19.70      4.01 o
   4  -7   9        7.91        7.49      4.00 o
   5  -7   9       16.33       12.60      4.44 o
   7  -7   9        5.93        1.49      6.05 o
   8  -7   9       21.41       26.12      8.33 o
   9  -7   9        0.01       -0.05      0.33 o
  -7  -6   9      125.36      142.38     13.49 o
  -6  -6   9       10.20        8.35      6.03 o
  -5  -6   9        7.56        1.82      3.73 o
  -4  -6   9        6.02        1.33      2.16 o
  -3  -6   9       12.50       13.62      2.78 o
  -2  -6   9        2.84        3.13      3.08 o
  -1  -6   9        6.63        1.53      2.65 o
   0  -6   9       31.02       28.20      3.37 o
   1  -6   9       16.54       20.76      3.58 o
   2  -6   9       87.72       96.86      3.84 o
   3  -6   9       50.03       51.05      3.57 o
   4  -6   9        7.64        9.33      3.66 o
   5  -6   9       22.44       16.69      5.47 o
   6  -6   9       17.12       22.87      6.47 o
   7  -6   9        4.46        3.67    243.78 o
   8  -6   9       20.89       22.04      8.03 o
   9  -6   9        2.52        4.64      9.31 o
  -8  -5   9       50.27       64.93     11.28 o
  -7  -5   9        7.75        6.51      7.43 o
  -6  -5   9       11.11       13.17      7.33 o
  -4  -5   9        8.16        8.11      4.25 o
  -3  -5   9       23.49       26.37      2.48 o
  -2  -5   9       39.01       41.34      3.10 o
  -1  -5   9       59.49       56.29      2.53 o
   0  -5   9       40.14       39.78      2.00 o
   1  -5   9        6.69        9.81      2.38 o
   2  -5   9       72.27       79.96      3.45 o
   3  -5   9      164.11      157.85      5.18 o
   5  -5   9        2.93        1.28      3.78 o
   6  -5   9        2.85        0.40      2.06 o
   7  -5   9        8.62       12.96      4.48 o
   8  -5   9       24.35       28.98      5.16 o
   9  -5   9       16.20       19.72      6.36 o
  -8  -4   9       16.83       17.99      9.25 o
  -7  -4   9        1.95       -1.24      6.68 o
  -6  -4   9       11.06       11.71      4.66 o
  -5  -4   9        0.64       -0.12      2.16 o
  -4  -4   9       10.25        5.29      3.65 o
  -3  -4   9        0.65        2.81      1.84 o
  -2  -4   9       84.77       78.75      2.97 o
  -1  -4   9        3.15        5.16      2.31 o
   0  -4   9       42.85       40.43      2.91 o
   1  -4   9      114.40      104.67      2.66 o
   2  -4   9       27.74       23.57      2.58 o
   3  -4   9        2.16        1.10      1.32 o
   4  -4   9        0.63       -1.44      2.53 o
   5  -4   9        5.59        8.69      4.32 o
   6  -4   9       10.81       10.05      3.76 o
   7  -4   9      104.24      132.51      5.17 o
   8  -4   9       11.57       20.39      5.07 o
   9  -4   9        1.69        0.53      1.43 o
  10  -4   9        0.05        4.53     10.49 o
  -9  -3   9        4.75        5.88     11.05 o
  -8  -3   9        2.51        2.91      9.40 o
  -7  -3   9       31.07       29.18      8.24 o
  -6  -3   9        0.50        0.85      3.05 o
  -5  -3   9       31.02       26.59      2.91 o
  -4  -3   9       90.19       84.95      2.63 o
  -3  -3   9        3.36        4.31      2.06 o
  -2  -3   9       12.50        7.19      2.32 o
  -1  -3   9      208.70      210.66      3.10 o
   0  -3   9        0.06       -0.09      1.59 o
   1  -3   9       16.56       14.73      1.68 o
   2  -3   9        0.04       -0.15      1.18 o
   3  -3   9       85.52       90.47      2.65 o
   4  -3   9       70.32       75.89      3.07 o
   5  -3   9       18.08       19.99      3.28 o
   6  -3   9      237.65      266.13     21.96 o
   7  -3   9       13.74       15.98      4.46 o
   8  -3   9        0.54        0.16      1.69 o
   9  -3   9        1.23        4.51      6.05 o
  10  -3   9        8.13        6.26     10.86 o
  -9  -2   9       18.83       16.42     10.77 o
  -8  -2   9       14.93       10.53      8.99 o
  -7  -2   9        6.49       10.38      4.39 o
  -6  -2   9        2.69        2.66      3.09 o
  -5  -2   9      222.01      283.81      4.64 o
  -4  -2   9       25.75       28.90      2.46 o
  -3  -2   9        3.18        0.72      1.50 o
  -2  -2   9       17.64       10.13      2.19 o
  -1  -2   9        1.60       -0.95      0.95 o
   0  -2   9       44.31       45.93      1.87 o
   1  -2   9      501.44      497.52     11.57 o
   2  -2   9      306.26      310.26     11.44 o
   3  -2   9      101.79      101.35      2.93 o
   4  -2   9       27.95       25.00      2.85 o
   5  -2   9       34.22       37.11      3.30 o
   6  -2   9      205.80      226.73     21.87 o
   7  -2   9        3.16        2.23      4.29 o
   8  -2   9        1.44        2.72      5.23 o
   9  -2   9        6.81       19.01      5.99 o
  10  -2   9        1.86        0.74     10.57 o
 -10  -1   9        7.06        7.16     11.81 o
  -9  -1   9        2.98        3.92      9.56 o
  -8  -1   9        0.93        3.28      4.67 o
  -7  -1   9        0.16       -0.41      3.66 o
  -6  -1   9       21.66       21.96      3.83 o
  -5  -1   9       12.36       13.72      2.64 o
  -4  -1   9        0.98       -0.47      0.65 o
  -3  -1   9        9.40        8.54      1.88 o
  -2  -1   9       47.50       45.56      2.05 o
  -1  -1   9        7.67        8.67      1.43 o
   0  -1   9       19.40       16.76      1.57 o
   1  -1   9      173.70      187.32      3.41 o
   2  -1   9       11.26       13.33      1.98 o
   3  -1   9        0.81        1.16      2.39 o
   4  -1   9       24.39       18.61      2.98 o
   5  -1   9       48.30       54.98     13.60 o
   6  -1   9        0.68       -0.60      2.21 o
   7  -1   9        0.00       -0.15      2.44 o
   8  -1   9        5.93        7.53      5.22 o
   9  -1   9        5.21       11.57      9.14 o
 -10   0   9        6.94        7.53      7.00 o
  -9   0   9       16.94       20.56      5.67 o
  -8   0   9        3.65        4.80      5.99 o
  -7   0   9        7.98        9.02      4.97 o
  -6   0   9       21.24       32.41      4.63 o
  -5   0   9       43.03       65.14      2.21 o
  -4   0   9       36.43       47.64      2.72 o
  -3   0   9      206.90      217.19      5.77 o
  -2   0   9       11.69        7.63      1.70 o
  -1   0   9      474.03      444.76      5.53 o
   0   0   9      181.80      178.29     12.53 o
   1   0   9        3.37        2.65      2.17 o
   2   0   9      257.40      264.46      3.05 o
   3   0   9       59.78       64.00      4.23 o
   4   0   9       17.77       10.92      6.10 o
   5   0   9       55.66       49.63      3.46 o
   6   0   9        4.28        3.07      4.05 o
   7   0   9        5.60        5.55      6.68 o
   8   0   9       10.12        9.08      8.41 o
   9   0   9        0.10        1.13      9.73 o
 -11   1   9        0.58        1.63     10.38 o
 -10   1   9       25.89       37.12      8.40 o
  -9   1   9        5.45        5.05      6.72 o
  -8   1   9       38.93       43.05      5.22 o
  -7   1   9       93.24      127.40      5.71 o
  -6   1   9       28.95       48.02      4.45 o
  -5   1   9        6.97       11.59      2.50 o
  -4   1   9      100.85      121.88      2.81 o
  -3   1   9       62.96       55.38      3.97 o
  -2   1   9        0.98        2.33      1.87 o
  -1   1   9       38.15       31.54      1.86 o
   0   1   9        2.64        1.62      2.10 o
   1   1   9        8.53        6.40      2.30 o
   2   1   9        0.87        0.74      2.62 o
   3   1   9       30.60       27.94      2.54 o
   4   1   9       44.02       44.08      3.52 o
   5   1   9        5.45        7.38      3.91 o
   6   1   9        0.82        1.18      6.22 o
   7   1   9        2.21        1.53      7.30 o
   8   1   9       31.22       36.85      8.31 o
   9   1   9       23.65       41.75     10.57 o
 -11   2   9        5.46        5.08      9.85 o
 -10   2   9        5.61        2.84      8.06 o
  -9   2   9        3.30        8.58      6.55 o
  -8   2   9       10.71        8.42      5.36 o
  -7   2   9      233.70      347.21      7.84 o
  -6   2   9       68.58       92.58      5.09 o
  -5   2   9       47.66       67.56      4.81 o
  -4   2   9       11.69       13.08      3.64 o
  -3   2   9       40.90       46.11      2.08 o
  -2   2   9      125.05      125.86      3.26 o
  -1   2   9       20.29       13.68      1.86 o
   0   2   9        1.20        1.01      2.30 o
   1   2   9       42.85       47.40      8.81 o
   2   2   9       55.58       46.47      4.33 o
   3   2   9       74.75       61.18      8.70 o
   4   2   9        1.02        0.39     50.32 o
   5   2   9        2.89        5.12      5.98 o
   6   2   9        2.75        5.89      6.64 o
   8   2   9       17.68       30.27      9.40 o
 -11   3   9        1.35        4.62     10.24 o
 -10   3   9        0.55        3.02      7.59 o
  -9   3   9        0.08       -0.49      5.53 o
  -8   3   9       11.28        8.43      6.12 o
  -7   3   9       47.04       61.39      5.19 o
  -6   3   9        6.07        4.65      4.50 o
  -5   3   9        0.84        1.36      4.55 o
  -4   3   9       19.61       15.79      4.23 o
  -3   3   9       15.34       12.84      1.99 o
  -2   3   9       68.56       56.64      2.85 o
  -1   3   9        0.04       -0.95      1.68 o
   0   3   9        0.20        7.64      2.05 o
   1   3   9       40.83       36.00      3.83 o
   2   3   9        0.04       -2.68      3.05 o
   3   3   9        2.12       -0.76      5.36 o
   4   3   9       13.06       10.09      4.38 o
   5   3   9        0.05       -2.69      5.48 o
   6   3   9        5.90       10.23      7.78 o
   7   3   9       22.49       34.24      8.82 o
   8   3   9       10.78       12.41     10.80 o
 -11   4   9       14.60       19.59     10.00 o
 -10   4   9        2.71        2.15      8.03 o
  -9   4   9        2.31        5.41      7.56 o
  -8   4   9       10.74        9.16      6.50 o
  -7   4   9        2.99        3.70      5.47 o
  -6   4   9        9.12        8.46      5.05 o
  -5   4   9        1.13        3.15      4.73 o
  -4   4   9      144.82      162.71     10.33 o
  -3   4   9       38.23       44.91      3.02 o
  -2   4   9        0.09        1.48      3.58 o
  -1   4   9      157.81      148.43      3.80 o
   0   4   9      475.84      441.75      9.78 o
   1   4   9        4.55       -2.64      3.84 o
   2   4   9        0.11        1.44      3.92 o
   3   4   9       18.17       18.41      4.59 o
   4   4   9        3.76        0.30      4.78 o
   5   4   9        9.29        7.84      5.92 o
   6   4   9        1.61       -0.70      1.47 o
   7   4   9        0.94        1.43     10.52 o
 -10   5   9       11.03       13.15      8.42 o
  -9   5   9       12.11        4.74      7.04 o
  -8   5   9        0.59       -0.48      2.97 o
  -7   5   9       14.70       17.03      5.89 o
  -6   5   9        0.31       -2.43      5.21 o
  -5   5   9      152.18      200.09      6.57 o
  -4   5   9        3.07        2.99      3.23 o
  -3   5   9       34.94       31.58      3.19 o
  -2   5   9       73.05       54.81      3.42 o
  -1   5   9      234.26      183.45      9.20 o
   0   5   9       75.27       70.03      3.39 o
   1   5   9        1.21       -0.54      0.90 o
   2   5   9       11.48       11.24      4.87 o
   3   5   9       10.03        4.39      4.90 o
   4   5   9       20.48       17.48      5.89 o
   5   5   9        6.28       14.81      6.11 o
   6   5   9       89.02      118.38      7.12 o
 -10   6   9        0.01        3.50      9.09 o
  -9   6   9        1.54        1.59      7.15 o
  -8   6   9        8.81       11.83      7.02 o
  -7   6   9        6.49        7.36      6.27 o
  -6   6   9        1.99       -1.19      6.48 o
  -5   6   9       64.25       60.43      5.15 o
  -4   6   9        0.03       -1.02      2.35 o
  -3   6   9        3.83        3.48      4.67 o
  -2   6   9        7.74        9.22      2.51 o
  -1   6   9        1.23        1.80      3.08 o
   0   6   9        6.53        3.80      3.54 o
   1   6   9        1.90        0.51      3.64 o
   2   6   9       31.46       36.78      3.78 o
   3   6   9        0.00       -0.24      0.77 o
   4   6   9        0.46        2.11      6.86 o
   5   6   9        0.20       -1.28      2.84 o
  -9   7   9        2.70        2.44      7.81 o
  -8   7   9        0.95        2.31      7.90 o
  -7   7   9        2.54        5.85      7.03 o
  -6   7   9       18.82       16.83      6.55 o
  -5   7   9       10.23       10.25      6.10 o
  -4   7   9       15.12       12.56      3.91 o
  -3   7   9        3.76        2.81      3.99 o
  -2   7   9        1.76        1.75      2.80 o
  -1   7   9       35.43       31.35      2.87 o
   0   7   9        0.09        0.64      1.87 o
   1   7   9        0.00       -0.86      1.92 o
   2   7   9        6.27        8.52      4.60 o
   3   7   9       49.70       55.01      5.01 o
   4   7   9       14.81       14.69      5.44 o
  -8   8   9        6.37        1.36     32.56 o
  -7   8   9        0.60        0.49      8.16 o
  -6   8   9        1.98        0.58      7.38 o
  -5   8   9       17.69       15.60      6.50 o
  -4   8   9        4.95        3.87      4.53 o
  -3   8   9       28.59       24.91      4.48 o
  -2   8   9        1.61        3.48      4.18 o
  -1   8   9        0.47        0.75      4.13 o
   0   8   9        2.37        0.28      2.13 o
   1   8   9       10.28       12.63      4.70 o
   2   8   9       66.27       99.16      9.56 o
   3   8   9       11.02       14.35      6.31 o
   4   8   9        3.97        1.06     10.23 o
  -7   9   9        1.87        1.36      9.27 o
  -6   9   9        6.35        8.08      8.45 o
  -5   9   9        2.43        3.43      7.40 o
  -4   9   9        6.77        1.00      5.76 o
  -3   9   9        1.93        1.19      5.11 o
  -2   9   9       42.32       50.10      5.32 o
  -1   9   9       13.33       16.18      4.08 o
   0   9   9        2.77        0.51      1.97 o
   1   9   9       15.58       17.83      4.80 o
   2   9   9       16.65       21.48      6.57 o
   3   9   9        2.36        1.51     11.05 o
  -6  10   9        0.35        3.19      9.75 o
  -5  10   9        1.37        5.40      9.40 o
  -4  10   9        0.64        2.38      5.72 o
  -3  10   9        3.57        1.78      6.13 o
  -2  10   9        0.02        4.16      6.11 o
  -1  10   9        1.67        2.86      6.21 o
   0  10   9        0.43        1.55      6.38 o
   1  10   9        0.05        2.01      9.56 o
  -3  11   9        3.76        8.86     10.46 o
  -2  11   9        0.69        4.52     11.05 o
  -1 -10  10        2.14       -0.01      0.64 o
   0 -10  10        1.10        0.85      9.83 o
   1 -10  10        4.19       -0.62      2.86 o
   2 -10  10        0.04        4.42     10.38 o
   3 -10  10        8.41       14.09      5.82 o
  -3  -9  10       20.90       19.56      7.40 o
  -2  -9  10        0.05       -1.97      5.12 o
  -1  -9  10        0.26        1.32      4.95 o
   0  -9  10        0.16       -0.88      2.50 o
   1  -9  10       32.97       39.29      5.79 o
   2  -9  10        1.42        0.24      2.35 o
   3  -9  10        0.05        4.58      6.02 o
   4  -9  10        1.44        6.00      5.98 o
   5  -9  10        1.08        7.20      6.20 o
   6  -9  10        0.82        1.02      9.42 o
  -5  -8  10        2.94       -0.36      1.05 o
  -4  -8  10        1.51        4.90      9.29 o
  -3  -8  10       12.50        7.98      6.20 o
  -2  -8  10        0.38        0.11      0.74 o
  -1  -8  10        0.20        0.04      0.71 o
   0  -8  10        0.34        0.09      1.12 o
   1  -8  10       12.29       12.08      4.16 o
   2  -8  10        0.05       -0.20      0.96 o
   3  -8  10       11.58       10.91      5.24 o
   4  -8  10       40.84       42.29      4.96 o
   5  -8  10        2.07        2.65      5.67 o
   6  -8  10        2.36        6.56      8.65 o
   7  -8  10        0.06        0.09      9.93 o
  -6  -7  10        6.53        2.02     11.23 o
  -5  -7  10        6.04        8.82      9.06 o
  -4  -7  10        2.86        3.15      6.47 o
  -3  -7  10        1.32        0.03      1.19 o
  -2  -7  10        2.45       -0.60     52.10 o
  -1  -7  10        5.04        8.28      3.22 o
   0  -7  10       27.76       25.13      3.99 o
   1  -7  10        2.17       -1.17      2.38 o
   2  -7  10        0.17       -0.37      0.57 o
   3  -7  10        0.00       -1.38      3.66 o
   4  -7  10       11.33        8.62      4.83 o
   5  -7  10        5.91        8.19      7.11 o
   6  -7  10        0.05        1.54      7.83 o
   7  -7  10        1.09       -0.88      2.16 o
   8  -7  10        3.03        2.81      9.43 o
  -6  -6  10       11.88       14.02      6.91 o
  -5  -6  10        0.67       -2.15     10.98 o
  -4  -6  10        0.83       -1.40      9.10 o
  -2  -6  10        1.52        2.65      4.65 o
  -1  -6  10       41.80       36.65      3.31 o
   0  -6  10        3.81        3.18      5.99 o
   1  -6  10       14.07       12.94      3.09 o
   2  -6  10       15.11       16.63      3.06 o
   3  -6  10        0.38        1.14      3.51 o
   4  -6  10       22.50       26.92      4.50 o
   5  -6  10        5.92        8.38      6.78 o
   6  -6  10       11.77       11.99      7.45 o
   7  -6  10        7.64        5.92      7.78 o
   8  -6  10        9.86        6.56      9.32 o
  -7  -5  10        2.20       13.13     11.01 o
  -6  -5  10        0.83        4.60      6.20 o
  -5  -5  10        0.09        2.64      7.02 o
  -4  -5  10        6.39        6.78      4.96 o
  -3  -5  10        0.57        0.82      6.70 o
  -2  -5  10        4.92        5.21      3.21 o
  -1  -5  10       64.69       65.52      6.33 o
   0  -5  10      173.02      160.53      5.52 o
   1  -5  10        1.46       -0.09      1.00 o
   2  -5  10       30.48       29.18      2.88 o
   3  -5  10        0.65       -0.87      2.71 o
   4  -5  10       38.18       38.20      5.50 o
   5  -5  10        1.04        3.00      6.33 o
   6  -5  10        5.91        2.79     11.02 o
   7  -5  10       18.71       17.07      7.67 o
   8  -5  10        3.03        3.79      8.75 o
  -7  -4  10       12.40       12.71      9.15 o
  -6  -4  10       17.70       13.17      5.42 o
  -5  -4  10        7.57        7.87      4.90 o
  -4  -4  10        9.15        3.35      4.35 o
  -3  -4  10       10.06        3.43      3.82 o
  -2  -4  10        3.96       -0.29      1.99 o
  -1  -4  10      168.93      172.77      3.83 o
   0  -4  10        7.01        9.03      2.27 o
   1  -4  10        9.98        8.59      2.63 o
   2  -4  10       29.12       24.75      3.52 o
   3  -4  10       33.11       30.46      5.14 o
   4  -4  10        0.14       -0.37      1.59 o
   5  -4  10       27.11       21.22      5.61 o
   6  -4  10       16.46       16.63      6.51 o
   7  -4  10       15.96       20.06      7.53 o
   8  -4  10        9.72        8.11      8.88 o
  -8  -3  10        1.07       10.17     10.58 o
  -7  -3  10        0.01        0.00      0.08 o
  -6  -3  10        7.37        6.10      8.16 o
  -5  -3  10        6.48        7.18      4.63 o
  -4  -3  10       20.81       19.85      3.08 o
  -3  -3  10       16.26       14.75      2.94 o
  -2  -3  10        0.58       -0.45      1.13 o
  -1  -3  10        0.51        1.58      1.51 o
   0  -3  10       72.54       69.46      2.55 o
   1  -3  10       49.73       44.11      2.49 o
   2  -3  10       11.57       10.38      2.03 o
   3  -3  10       16.74       24.14      3.47 o
   4  -3  10        2.86        0.19      2.42 o
   5  -3  10       42.81       47.36      3.94 o
   6  -3  10        1.44        3.51      4.47 o
   7  -3  10       22.22       24.89      5.36 o
   8  -3  10        1.75        4.65      7.64 o
   9  -3  10        5.97        5.26      9.90 o
  -9  -2  10        2.05        7.09     11.85 o
  -8  -2  10       14.25       11.90     10.21 o
  -7  -2  10        1.50       -1.78     10.70 o
  -6  -2  10        4.52        3.99      4.60 o
  -5  -2  10       47.96       48.23      4.03 o
  -4  -2  10        4.77        4.68      3.00 o
  -3  -2  10        3.88        0.96      2.02 o
  -2  -2  10        3.22        1.41      1.51 o
  -1  -2  10       44.14       36.72      2.16 o
   0  -2  10        1.72       -0.72      1.42 o
   1  -2  10      120.93      111.75      2.72 o
   2  -2  10       45.92       44.75      3.39 o
   3  -2  10        7.89        8.93      2.77 o
   4  -2  10       47.19       54.94      2.87 o
   5  -2  10       36.94       33.97      3.82 o
   6  -2  10       96.17      121.40     14.03 o
   7  -2  10       28.06       29.53      4.98 o
   8  -2  10        2.90        1.20      6.05 o
   9  -2  10        0.00       -0.75      1.40 o
  -9  -1  10        0.46        5.84     11.03 o
  -8  -1  10       38.36       46.58      5.52 o
  -7  -1  10        0.08        4.83      4.92 o
  -6  -1  10       15.68       14.51      4.20 o
  -5  -1  10        0.45        1.14      2.08 o
  -4  -1  10        1.30        0.52      0.82 o
  -3  -1  10       33.98       30.71      2.22 o
  -2  -1  10       24.23       24.52      2.46 o
  -1  -1  10        3.44        3.15      2.23 o
   0  -1  10       40.14       41.22      3.45 o
   1  -1  10       46.53       42.69      2.07 o
   2  -1  10      110.71      114.06      3.17 o
   3  -1  10       57.79       55.22      2.81 o
   4  -1  10        3.07        0.58      3.18 o
   5  -1  10       61.38       70.96      9.90 o
   6  -1  10        7.26        0.42      2.31 o
   7  -1  10       10.84        6.55      5.41 o
   8  -1  10        0.02        4.64      6.30 o
   9  -1  10       15.98       22.55     10.71 o
  -9   0  10        2.55        3.89      6.19 o
  -8   0  10       15.04       29.04      5.76 o
  -7   0  10        2.29        2.12      6.15 o
  -6   0  10        0.00       -1.87      2.33 o
  -5   0  10        4.54        3.80      4.81 o
  -4   0  10        8.83        8.56      2.92 o
  -3   0  10        0.00       -0.38      1.82 o
  -2   0  10        0.50       -0.49      1.53 o
  -1   0  10       82.85       68.00      4.26 o
   0   0  10       24.08       20.09      1.99 o
   1   0  10       62.26       53.98      2.85 o
   2   0  10        4.30        6.81      2.85 o
   3   0  10       11.56       16.55      2.93 o
   4   0  10        2.22        4.02      3.24 o
   5   0  10        2.81        0.27      3.13 o
   6   0  10        5.10        3.11      6.29 o
   7   0  10        7.83       11.05      7.87 o
   8   0  10       15.17       15.21      9.37 o
 -10   1  10        1.00        2.24      9.35 o
  -9   1  10        2.02        7.44      7.69 o
  -8   1  10       82.63      101.46      6.55 o
  -7   1  10      106.08      170.17      6.35 o
  -6   1  10       30.17       35.47      4.86 o
  -5   1  10       25.55       19.04      4.54 o
  -4   1  10        9.18        8.17      3.01 o
  -3   1  10        0.26       -0.61      2.63 o
  -2   1  10      114.15       99.81      3.61 o
  -1   1  10       22.43       21.76      2.19 o
   0   1  10        0.75       -2.04      2.04 o
   1   1  10       33.15       28.74      2.75 o
   2   1  10        6.24        5.16      3.01 o
   3   1  10       37.49       34.95      3.10 o
   4   1  10       21.86       24.48      3.43 o
   5   1  10       14.22       16.30      3.43 o
   6   1  10        0.03        0.83      7.22 o
   7   1  10       10.44       13.15      8.33 o
   8   1  10        4.02        8.71     10.10 o
 -10   2  10        8.04        9.60      9.35 o
  -9   2  10        4.49       13.82      8.60 o
  -8   2  10       78.70      104.93      6.79 o
  -7   2  10      239.39      352.34      8.04 o
  -6   2  10        2.43        2.97      5.42 o
  -5   2  10        7.83        2.24      4.94 o
  -3   2  10       44.57       47.24      2.46 o
  -2   2  10       24.15       20.15      2.41 o
  -1   2  10      151.08      130.91      3.55 o
   0   2  10       34.06       27.54      2.26 o
   1   2  10        0.62        0.60      3.14 o
   2   2  10       36.42       37.95      3.21 o
   3   2  10       36.79       36.22      3.41 o
   4   2  10       11.40        6.01      4.87 o
   5   2  10       11.05       11.71      5.56 o
   6   2  10        0.91        9.82      7.93 o
   7   2  10        0.23        1.19      6.72 o
 -10   3  10       18.70       13.51      9.12 o
  -8   3  10        6.07        8.45      6.78 o
  -7   3  10      104.51      153.36      6.35 o
  -5   3  10        5.74        1.90      5.47 o
  -4   3  10        9.04        4.10      5.01 o
  -3   3  10        0.40       -1.25      2.05 o
  -2   3  10        6.87        4.94      2.47 o
  -1   3  10      117.78       94.54      3.36 o
   0   3  10       13.74       13.16      2.53 o
   1   3  10        0.07        1.57      4.07 o
   2   3  10        3.99        1.14     13.29 o
   3   3  10       16.80       15.10      4.52 o
   4   3  10        5.34        3.57      5.52 o
   5   3  10       25.92       24.66      6.20 o
   6   3  10        4.90        5.01      6.56 o
   7   3  10        1.06        3.66      6.66 o
 -10   4  10       11.19        9.37      9.31 o
  -9   4  10        0.29       -1.79      3.71 o
  -8   4  10       41.67       66.24      7.08 o
  -7   4  10        5.52        6.41      6.55 o
  -6   4  10        0.00       -1.28      8.86 o
  -5   4  10        0.55        2.10      5.42 o
  -4   4  10        9.78        6.95      3.31 o
  -3   4  10        0.19       -2.96      3.62 o
  -2   4  10       20.23       19.05      2.93 o
  -1   4  10        0.28       -0.07      0.51 o
   0   4  10       22.88       23.70      3.08 o
   1   4  10        0.01       -0.01      1.99 o
   2   4  10        1.09        0.61      4.78 o
   3   4  10        3.12        4.81      5.16 o
   4   4  10        4.03        4.31      6.21 o
   5   4  10        9.63        8.48      6.58 o
   6   4  10        8.61        6.55      8.00 o
  -9   5  10        2.98        3.75      7.79 o
  -8   5  10        0.70        1.31      7.92 o
  -7   5  10       18.60       20.22      6.83 o
  -6   5  10        4.25        1.96      5.87 o
  -5   5  10       43.70       54.52      5.97 o
  -4   5  10       85.64       88.36      4.07 o
  -3   5  10        1.59       -0.05      0.32 o
  -2   5  10       21.22       20.37      3.44 o
  -1   5  10        6.29        8.16      3.32 o
   0   5  10       52.40       46.84      3.53 o
   1   5  10        8.29        3.93      3.61 o
   2   5  10        2.42       -1.96      2.76 o
   3   5  10        0.18       -1.97      3.73 o
   4   5  10        6.12        3.22      6.88 o
   5   5  10        0.17       13.15      7.50 o
  -9   6  10       13.06       14.21      8.56 o
  -8   6  10        3.57        9.53      8.37 o
  -7   6  10        1.83        3.53      7.44 o
  -6   6  10        0.33        0.47      2.48 o
  -5   6  10       42.23       41.59      6.21 o
  -4   6  10        5.11        2.67      4.01 o
  -3   6  10       13.40        7.27      4.10 o
  -2   6  10       34.87       31.62      3.70 o
  -1   6  10        8.86        7.81      3.89 o
   0   6  10        2.96        3.93      3.99 o
   1   6  10        0.65       -0.92      1.73 o
   2   6  10       41.79       36.39      4.78 o
   3   6  10       18.05       16.71      5.12 o
   4   6  10        9.91        9.88      7.57 o
  -8   7  10        0.15        1.10      8.88 o
  -7   7  10        0.09        2.85      7.97 o
  -6   7  10       20.65       21.41      7.54 o
  -5   7  10        7.42        4.82      7.02 o
  -4   7  10        5.53        5.21      4.33 o
  -3   7  10        2.32        1.92      4.62 o
  -2   7  10        6.44        4.16      4.41 o
  -1   7  10        5.94        5.89      4.56 o
   0   7  10        0.98       -0.83      4.54 o
   1   7  10       18.21       15.80      4.70 o
   2   7  10        6.90        8.13      5.50 o
   3   7  10       28.56       35.67      6.06 o
   4   7  10        1.53        2.02      9.47 o
  -7   8  10        0.01        4.70      9.08 o
  -6   8  10        0.37        3.11      8.06 o
  -5   8  10        1.15        8.06      7.92 o
  -4   8  10        1.06        1.19      6.33 o
  -3   8  10       22.71       20.76      5.11 o
  -2   8  10        0.88        1.61      5.02 o
  -1   8  10       13.75        8.66      5.19 o
   0   8  10        1.54        0.11      1.42 o
   1   8  10        0.14       -0.93      2.62 o
   2   8  10       10.68       19.00      6.45 o
   3   8  10        3.09        2.13     31.90 o
  -5   9  10        0.34        1.08    131.80 o
  -4   9  10        1.83        7.34      8.16 o
  -3   9  10       26.78       25.39      5.80 o
  -2   9  10       50.99       64.40      6.21 o
  -1   9  10        0.07        0.63      7.01 o
   0   9  10        7.41        4.89     10.27 o
   1   9  10        2.57        0.20      2.62 o
   2   9  10        0.22        0.20     10.72 o
   1 -10  11        1.04        1.99      8.37 o
  -1  -9  11        0.42       -2.06      3.66 o
   0  -9  11        0.13        0.62      2.13 o
   1  -9  11        2.85        8.10      7.22 o
   2  -9  11       11.18       13.90      7.02 o
   3  -9  11        0.92        0.75      9.25 o
  -3  -8  11        1.57        1.04      9.14 o
  -2  -8  11        4.36       -2.69      5.09 o
  -1  -8  11       19.36       25.04      6.28 o
   0  -8  11       15.76       19.29      4.22 o
   1  -8  11        0.99        3.51      4.18 o
   2  -8  11        2.69        1.77      6.04 o
   3  -8  11       13.49       16.03      5.75 o
   4  -8  11        0.01        2.52      6.16 o
   5  -8  11        0.01        4.09      9.18 o
  -5  -7  11        4.22        4.28     11.50 o
  -4  -7  11        0.32        4.21     10.97 o
  -3  -7  11        7.38        2.95      3.93 o
  -2  -7  11        0.11        2.18      8.20 o
  -1  -7  11        2.82        0.41      2.96 o
   0  -7  11        4.71        3.34      5.32 o
   1  -7  11        0.32        1.72      4.78 o
   2  -7  11        0.16        3.41      5.16 o
   3  -7  11       14.63       16.48      5.26 o
   4  -7  11        3.74        8.25      5.72 o
   5  -7  11        2.51        0.87      8.35 o
   6  -7  11        0.01       -0.56      2.90 o
  -5  -6  11        5.42        8.49      7.24 o
  -4  -6  11        0.35       -0.22      4.96 o
  -3  -6  11        1.29        2.76      5.88 o
  -2  -6  11        8.68       12.93      5.53 o
  -1  -6  11        8.40       14.28      5.38 o
   0  -6  11        0.90        0.16      0.98 o
   1  -6  11       13.91       15.66      3.58 o
   2  -6  11        0.71        0.13      4.36 o
   3  -6  11        5.03        2.93      4.87 o
   4  -6  11       10.40       11.77      7.38 o
   5  -6  11        0.60       -1.14      4.05 o
   6  -6  11        0.26       -2.11      3.02 o
   7  -6  11       12.65       22.66      9.16 o
  -6  -5  11        0.53        9.64     11.21 o
  -5  -5  11       23.82       23.05      6.61 o
  -4  -5  11        5.33       10.14      5.88 o
  -3  -5  11        1.10        0.99      5.28 o
  -2  -5  11        9.87       10.05      5.07 o
  -1  -5  11      107.00      100.03      4.54 o
   0  -5  11       57.77       54.05      2.91 o
   1  -5  11        4.96        0.58      2.31 o
   2  -5  11        5.43        3.99      4.48 o
   3  -5  11        5.66        6.49      6.30 o
   4  -5  11       17.98       20.32      6.87 o
   6  -5  11        6.85        7.45      8.19 o
   7  -5  11        0.11        0.05      9.10 o
  -7  -4  11        0.15        3.65     10.52 o
  -6  -4  11        8.64        9.99      9.30 o
  -5  -4  11       34.39       25.44      5.42 o
  -4  -4  11        4.47        5.10      5.10 o
  -3  -4  11        7.81        7.73      4.99 o
  -2  -4  11       11.55       13.13      3.03 o
  -1  -4  11       46.29       50.98      2.81 o
   0  -4  11       32.52       22.50      2.63 o
   1  -4  11       16.22       11.66      3.18 o
   2  -4  11       19.60       13.36      5.56 o
   3  -4  11        1.07        3.21      6.20 o
   4  -4  11        8.03        2.57     15.21 o
   5  -4  11        7.22        1.82      6.91 o
   6  -4  11       42.39       51.63      8.15 o
   7  -4  11       12.28       18.69      8.88 o
  -7  -3  11       21.61       27.96     10.81 o
  -6  -3  11       18.79       22.74      9.59 o
  -5  -3  11       12.31       10.26      8.29 o
  -4  -3  11        5.97       -0.21      1.92 o
  -3  -3  11       17.94       17.84      2.84 o
  -2  -3  11       29.34       31.52      2.63 o
  -1  -3  11       40.84       37.67      2.59 o
   0  -3  11        0.25       -0.66      3.20 o
   1  -3  11        1.24        2.65      3.44 o
   2  -3  11       52.00       54.85      5.76 o
   3  -3  11        3.42       -2.46      2.93 o
   5  -3  11        5.03        2.65      6.98 o
   6  -3  11       60.58       73.29      7.97 o
   7  -3  11        7.73       15.81      9.09 o
  -8  -2  11        9.52        7.48     11.87 o
  -7  -2  11        5.19        3.74     10.44 o
  -6  -2  11        8.59       12.08      9.01 o
  -5  -2  11        0.11       -1.32      4.46 o
  -4  -2  11        0.65        1.55      2.94 o
  -3  -2  11        5.63        6.98      2.71 o
  -2  -2  11        0.45       -1.13      1.72 o
  -1  -2  11        1.60       -0.56      1.62 o
   0  -2  11       19.53       18.38      2.74 o
   1  -2  11        5.20        3.06      5.34 o
   2  -2  11        0.41        0.98      3.77 o
   3  -2  11       28.28       30.39      3.26 o
   4  -2  11       16.84       19.35      3.69 o
   5  -2  11       20.21       29.70      5.21 o
   6  -2  11        0.57        1.97      5.40 o
   7  -2  11       14.84       17.70      5.87 o
   8  -2  11        8.39       10.53      9.96 o
  -8  -1  11        3.47        5.18     10.63 o
  -7  -1  11       10.44       17.33      5.65 o
  -6  -1  11        1.33       -0.18      4.75 o
  -5  -1  11       18.99       20.08      4.46 o
  -4  -1  11       18.61       21.04      3.29 o
  -3  -1  11       78.47       65.06      2.98 o
  -2  -1  11        0.63        0.00      1.42 o
  -1  -1  11        0.03       -1.20      1.48 o
   0  -1  11        1.66        0.28      1.82 o
   1  -1  11       25.67       24.37      2.92 o
   2  -1  11       16.94       15.57      3.22 o
   3  -1  11        9.00        4.36      3.46 o
   4  -1  11        1.67        0.94      4.77 o
   5  -1  11        3.06        4.06      4.21 o
   6  -1  11        0.82        3.72      5.47 o
   7  -1  11        0.53        2.96      6.27 o
   8  -1  11        0.29        5.58     10.57 o
  -8   0  11       16.77       22.87      6.16 o
  -7   0  11       40.87       57.23      5.79 o
  -6   0  11        5.82        8.32      4.96 o
  -5   0  11        9.99       11.15      5.19 o
  -4   0  11       15.72        6.81      5.20 o
  -3   0  11       19.44       14.78      3.58 o
  -2   0  11       28.77       25.05      2.34 o
  -1   0  11        1.63        0.54      1.20 o
   0   0  11       41.33       37.33      2.18 o
   1   0  11        0.35        0.13      1.34 o
   2   0  11        0.32       -0.27      2.87 o
   3   0  11       11.03       17.82      3.66 o
   4   0  11       32.07       33.12      3.91 o
   5   0  11       14.76       17.55      4.41 o
   6   0  11       12.39       18.05      4.30 o
   7   0  11        3.69        5.66      9.41 o
   8   0  11        0.99        2.70     10.84 o
  -9   1  11        0.89        4.83      9.85 o
  -8   1  11        4.91        0.65      8.38 o
  -7   1  11        0.10        0.85     66.97 o
  -6   1  11        5.80        9.56      6.06 o
  -3   1  11       38.55       44.64      3.53 o
  -2   1  11        6.80        7.38      2.54 o
  -1   1  11        2.05       -0.15      0.85 o
   0   1  11       21.39       21.01      2.54 o
   1   1  11       39.66       49.98      4.65 o
   2   1  11       62.50       71.07      3.46 o
   3   1  11        3.19        5.18      3.81 o
   4   1  11        0.41        0.34      2.45 o
   5   1  11        6.64        9.97      4.61 o
   6   1  11        0.00       -0.97      4.49 o
   7   1  11        7.47        9.38     10.22 o
  -9   2  11        8.25        3.57      9.89 o
  -8   2  11        1.25        0.75      8.27 o
  -7   2  11       33.84       40.23      6.82 o
  -6   2  11       66.91       77.09      5.74 o
  -4   2  11       12.13        5.57      5.68 o
  -3   2  11        7.05        5.05      3.40 o
  -2   2  11        5.91        4.81      2.79 o
  -1   2  11       95.61       87.79      3.49 o
   0   2  11        3.30        3.95      2.60 o
   1   2  11        3.54       11.42      3.55 o
   2   2  11        1.26        0.23      0.94 o
   3   2  11        1.90        2.36      4.24 o
   4   2  11        2.64        3.59      5.75 o
   5   2  11       24.16       20.03      6.55 o
   6   2  11       36.46       50.29      7.03 o
   7   2  11       17.42       18.14      8.37 o
  -9   3  11       13.82       10.70      8.48 o
  -8   3  11        0.63       -1.39     10.51 o
  -7   3  11       28.61       48.52      7.08 o
  -6   3  11        4.94        0.73      6.51 o
  -5   3  11        6.46        4.68      6.50 o
  -4   3  11       13.97       13.70      5.77 o
  -3   3  11        0.98       -0.07      1.19 o
  -2   3  11       55.18       45.18      3.41 o
  -1   3  11       16.22       10.30      2.91 o
   0   3  11      310.60      283.42     11.46 o
   1   3  11       18.56       13.90      3.48 o
   2   3  11        0.02        0.69      5.17 o
   3   3  11        0.79       -2.21      4.10 o
   4   3  11       82.67       74.85      5.99 o
   5   3  11       17.27       20.01      7.10 o
   6   3  11        1.07        6.71      7.86 o
  -9   4  11        0.56       -0.59     11.17 o
  -8   4  11        0.01        1.84      8.71 o
  -7   4  11        1.09        3.75      7.53 o
  -6   4  11        2.56       -0.45      7.53 o
  -5   4  11        1.43        2.86      6.74 o
  -4   4  11       29.98       32.19      6.06 o
  -2   4  11        6.73        3.66      4.64 o
  -1   4  11       18.12       15.27      3.61 o
   0   4  11      108.42       98.56      6.44 o
   1   4  11        3.78        1.83      2.62 o
   3   4  11        5.48        0.83      6.40 o
   4   4  11        2.98        4.51      6.86 o
   5   4  11       13.82       14.24      7.87 o
  -8   5  11        3.68        6.52      8.82 o
  -7   5  11        1.56        2.36      8.00 o
  -6   5  11        0.09        4.35      7.30 o
  -5   5  11        8.61        5.56      6.74 o
  -4   5  11        0.42        0.99      5.17 o
  -3   5  11        0.75       -0.56      1.63 o
  -2   5  11        2.37        2.45      4.15 o
  -1   5  11        1.15        2.49      4.08 o
   0   5  11        7.87       10.40      4.02 o
   1   5  11        3.77        3.88      4.57 o
   2   5  11        8.38       13.66      4.95 o
   3   5  11       62.17       70.71      7.00 o
   4   5  11       35.80       52.08      7.95 o
  -7   6  11        0.14        1.47      8.37 o
  -6   6  11        9.21        7.98      7.39 o
  -5   6  11       40.67       46.48      7.05 o
  -4   6  11        3.21        5.41      4.77 o
  -3   6  11        3.43        2.66      4.59 o
  -2   6  11        1.55        0.40      3.08 o
  -1   6  11        5.36        3.61      4.72 o
   0   6  11        7.52        8.37      4.43 o
   1   6  11       59.01       58.33      5.15 o
   2   6  11        6.24        7.57      5.39 o
   3   6  11        7.67       10.34      5.96 o
  -6   7  11        4.35        1.80      8.25 o
  -5   7  11        1.97        0.17      0.49 o
  -4   7  11        0.09        0.54      5.11 o
  -3   7  11        0.27       -0.38      2.67 o
  -2   7  11        7.12        1.47      5.03 o
  -1   7  11        0.21       -1.08      1.92 o
   0   7  11       20.27       19.08      5.07 o
   1   7  11        2.49        5.68      5.86 o
   2   7  11       70.60       94.19     10.03 o
  -5   8  11        1.09        2.89      8.80 o
  -4   8  11        8.45        9.84      5.77 o
  -3   8  11        3.45        7.94      6.17 o
  -2   8  11        6.78       10.65      5.75 o
  -1   8  11        2.35       -0.37      1.37 o
   0   8  11        8.53        1.54     12.65 o
  -2  -8  12        1.42        0.88      6.90 o
  -1  -8  12        5.50        4.81     10.91 o
   0  -8  12        7.26        8.77      7.16 o
   1  -8  12        0.70        4.73      7.11 o
  -4  -7  12        2.65        6.00     11.38 o
  -3  -7  12        2.10        1.17      5.11 o
  -2  -7  12        4.96        6.33      7.01 o
  -1  -7  12       11.29       11.41      5.08 o
   0  -7  12       31.12       34.48      5.15 o
   1  -7  12        6.66        7.42      6.16 o
   2  -7  12        0.21        1.30      6.06 o
   3  -7  12        6.03        7.12      6.58 o
   4  -7  12        7.35       11.64      9.46 o
  -4  -6  12        0.07        5.26      7.80 o
  -3  -6  12       15.74       19.32      7.00 o
  -2  -6  12       15.04       12.85      6.63 o
  -1  -6  12       15.78       18.01      4.78 o
   0  -6  12        3.27        4.21      4.20 o
   1  -6  12        0.02        2.02      5.54 o
   2  -6  12        3.87        5.66      5.78 o
   3  -6  12        4.47        6.45      7.87 o
   4  -6  12       24.64       27.49      8.92 o
  -5  -5  12        0.03       13.30     11.65 o
  -4  -5  12        0.05        1.24     10.03 o
  -3  -5  12        0.19        1.50      6.70 o
  -2  -5  12        6.96        6.41      4.61 o
  -1  -5  12        2.89        2.55      4.23 o
   0  -5  12        0.60        3.11      4.17 o
   1  -5  12       39.55       38.54      5.19 o
   2  -5  12        0.28        4.07      7.11 o
   3  -5  12        2.35        5.36      7.83 o
   4  -5  12        9.67        8.66      8.61 o
   5  -5  12        0.25        0.27      2.78 o
   6  -5  12        3.11        0.95      9.05 o
  -6  -4  12       24.23       19.05     11.42 o
  -5  -4  12        0.26       12.40     10.09 o
  -4  -4  12        7.63        5.44      6.21 o
  -3  -4  12        1.03        3.60      5.34 o
  -2  -4  12        0.01       -1.00      3.44 o
  -1  -4  12        9.19        5.99      3.33 o
   0  -4  12       17.48       13.93      3.27 o
   1  -4  12        7.79        4.65      6.45 o
   2  -4  12        3.70        5.69      6.85 o
   3  -4  12        4.06        0.86      6.05 o
   4  -4  12        6.99        2.55     47.22 o
   5  -4  12        7.01        2.30      8.24 o
   6  -4  12       44.59       59.25      9.78 o
  -6  -3  12        2.66       -0.72      3.84 o
  -5  -3  12        2.53        0.42      3.53 o
  -4  -3  12        5.22        3.24      4.34 o
  -3  -3  12        0.21        0.02      0.40 o
  -2  -3  12        0.72        1.04      4.31 o
  -1  -3  12        5.30        4.44      3.58 o
   0  -3  12        0.14       -1.16      1.92 o
   1  -3  12        3.59        3.92      6.56 o
   2  -3  12        4.55       -1.15      1.69 o
   3  -3  12        6.06        4.21      6.91 o
   4  -3  12        0.45       -2.58      3.65 o
   5  -3  12       16.51       22.80      8.58 o
   6  -3  12       10.89       21.16      9.34 o
  -7  -2  12        0.80        0.22     12.06 o
  -6  -2  12       19.95       14.99     10.89 o
  -5  -2  12        1.21       -0.09      0.60 o
  -4  -2  12        5.66        4.96      5.32 o
  -3  -2  12        0.00        1.71      4.44 o
  -2  -2  12       12.50       14.84      3.65 o
  -1  -2  12        0.00        0.91      5.14 o
   0  -2  12        0.19       -1.51     32.09 o
   1  -2  12       22.45       15.51      6.35 o
   2  -2  12        6.69        3.28      6.31 o
   3  -2  12        0.59       -0.95      3.62 o
   4  -2  12        5.27        4.37      7.52 o
   5  -2  12       56.14       69.79      8.82 o
   6  -2  12        1.40        3.91      9.51 o
  -7  -1  12        0.04        1.66     11.48 o
  -6  -1  12       15.54       13.42      6.01 o
  -5  -1  12        1.26        0.09      3.08 o
  -4  -1  12        1.32        0.24      1.12 o
  -3  -1  12        2.96        2.09      2.75 o
  -2  -1  12        4.03        3.07      3.65 o
  -1  -1  12       30.09       32.86      3.47 o
   0  -1  12        0.82       -1.44      3.68 o
   2  -1  12       25.70       30.47      3.92 o
   3  -1  12       24.35       26.36      4.22 o
   4  -1  12        0.03       -0.61      2.99 o
   5  -1  12        0.84        1.90      5.12 o
   6  -1  12        1.43        7.35      8.51 o
   7  -1  12        0.51        0.34      9.09 o
  -7   0  12       23.22       27.55      8.93 o
  -6   0  12        9.15        7.38      5.96 o
  -5   0  12        0.19        0.45      7.09 o
  -4   0  12        9.97        9.11      8.04 o
  -3   0  12       19.34       11.38      4.76 o
  -2   0  12       19.28       12.71      3.58 o
  -1   0  12        1.87        0.44      2.34 o
   0   0  12        1.75        0.38      2.57 o
   1   0  12        1.07        1.86      3.71 o
   2   0  12        1.24        3.52      4.02 o
   3   0  12       39.92       51.44      4.50 o
   4   0  12        1.96        7.18      5.93 o
   5   0  12        6.08        9.81      5.32 o
   6   0  12       10.78       17.25      6.06 o
   7   0  12        0.39        0.18      8.84 o
  -8   1  12        4.14        5.28      9.59 o
  -7   1  12       90.66      113.36      8.19 o
  -6   1  12       17.37       22.46      6.73 o
  -5   1  12        5.00        4.29      6.97 o
  -4   1  12        0.21       -1.57      3.54 o
  -3   1  12       10.46        6.94      6.24 o
  -2   1  12        0.15       -0.55      0.83 o
  -1   1  12        2.95        0.38      0.93 o
   0   1  12        0.51       -0.56      4.65 o
   1   1  12       79.80       84.87      5.41 o
   2   1  12        8.17        7.83      4.20 o
   3   1  12        0.17       -0.01      2.01 o
   4   1  12        3.24        0.17      3.68 o
   5   1  12        5.05        4.69      7.24 o
   6   1  12       10.81       10.29      8.34 o
  -8   2  12       13.67       23.92      9.53 o
  -7   2  12        1.34        3.53      8.08 o
  -6   2  12        4.49       12.84      7.10 o
  -4   2  12        8.08        6.79      6.30 o
  -3   2  12       12.27        4.34      3.96 o
  -2   2  12        0.05       -2.24      2.24 o
  -1   2  12       17.17       18.28      3.21 o
   0   2  12        0.44        7.14      3.17 o
   1   2  12        0.73        6.60      6.76 o
   2   2  12        0.53        1.66      3.17 o
   3   2  12        8.49        5.54      6.57 o
   4   2  12        4.38        6.61      7.16 o
   5   2  12        2.96        8.19      7.95 o
   6   2  12       15.98       16.67      8.70 o
  -8   3  12        0.41        3.91     10.20 o
  -7   3  12        2.74        3.06      8.19 o
  -6   3  12       20.76       22.82      7.53 o
  -5   3  12        5.25       10.65      7.53 o
  -4   3  12       16.63       10.70      6.79 o
  -3   3  12        1.25        0.23      0.86 o
  -2   3  12        6.93        2.87      4.26 o
  -1   3  12      109.63      104.13      4.07 o
   0   3  12       58.95       52.66      4.10 o
   1   3  12       17.20       14.50      4.28 o
   2   3  12        9.28       11.23      6.32 o
   3   3  12        2.60        0.84     44.30 o
   4   3  12        9.65       11.02      7.79 o
   5   3  12       60.47       77.58      8.43 o
  -7   4  12       12.47       17.53      9.16 o
  -6   4  12       18.86       18.50      7.65 o
  -5   4  12       17.56       14.34      7.63 o
  -4   4  12       47.94       47.91      7.45 o
  -3   4  12       13.04        8.50      4.50 o
  -1   4  12       87.58       75.19      4.51 o
   0   4  12       47.54       43.84      4.38 o
   1   4  12       19.00       19.12      4.89 o
   2   4  12        3.28        0.14      4.16 o
   3   4  12       25.74       25.06      8.05 o
   4   4  12        0.16        2.90      9.08 o
  -6   5  12        0.04        4.63      8.49 o
  -5   5  12       18.39       17.42      8.28 o
  -4   5  12        7.29        7.38      8.54 o
  -3   5  12       38.76       39.60      4.76 o
  -2   5  12        3.64        4.03      5.02 o
  -1   5  12       20.24       12.48      4.88 o
   0   5  12        0.00        2.36      5.05 o
   1   5  12        1.45        3.74      5.25 o
   2   5  12       14.29       17.57      5.86 o
   3   5  12       97.42      119.01      8.14 o
  -5   6  12        1.74        6.29      8.64 o
  -4   6  12        3.66        1.99      5.74 o
  -3   6  12       11.39       10.64      5.50 o
  -2   6  12       24.64       22.11      5.50 o
  -1   6  12        0.13        2.04      5.53 o
   0   6  12        8.51       11.94      5.61 o
   1   6  12       14.34       12.88      5.96 o
  -4   7  12        4.16        1.16      7.98 o
  -3   7  12       42.28       35.45      8.37 o
  -2   7  12       34.31       29.56      6.18 o
  -1   7  12        4.86        3.80      8.55 o
  -2  -7  13        5.84        8.31     10.93 o
  -3  -6  13        9.08       16.98      6.69 o
  -2  -6  13        2.03        6.13      6.06 o
  -1  -6  13       41.63       38.14      6.67 o
   0  -6  13       13.70        9.07      6.72 o
   1  -6  13        1.19        0.46      1.70 o
   2  -6  13        0.33        2.59      9.11 o
  -4  -5  13        3.44        8.19     12.30 o
  -3  -5  13        0.81        3.60      6.60 o
  -2  -5  13        7.51        5.74      5.45 o
  -1  -5  13       13.17        6.38      6.28 o
   0  -5  13        0.88       -0.86      2.36 o
   1  -5  13        0.12       -2.08     12.98 o
   2  -5  13        1.28       -1.57      5.91 o
   3  -5  13        3.67        5.94      9.63 o
   4  -5  13        0.00       -0.78      6.68 o
  -4  -4  13        1.44       -2.44      6.92 o
  -3  -4  13        1.02        1.01      5.00 o
  -2  -4  13       13.95       12.10      4.91 o
  -1  -4  13        9.63        4.87      7.72 o
   0  -4  13        1.96        4.82      7.75 o
   1  -4  13        0.37        1.36      6.49 o
   2  -4  13        4.40        5.58      8.83 o
   4  -4  13        2.40        3.33      9.37 o
  -5  -3  13       10.69        6.40     10.80 o
  -4  -3  13        0.08        0.98      9.77 o
  -3  -3  13        0.20       -0.64      1.83 o
  -2  -3  13        1.69        1.84      6.92 o
  -1  -3  13        7.82        7.59      5.14 o
   0  -3  13        6.32        4.95      5.49 o
   1  -3  13       25.22       25.67      5.71 o
   2  -3  13        9.41        1.26     16.19 o
   3  -3  13        2.29        1.57      8.64 o
   4  -3  13        0.80        0.97      9.38 o
   5  -3  13        5.53        4.65     10.30 o
  -6  -2  13        0.04       -2.34     14.77 o
  -5  -2  13        6.03        5.25     11.66 o
  -4  -2  13        3.06       -0.80      5.58 o
  -3  -2  13        4.77        2.96      5.70 o
  -2  -2  13        5.27        4.75      4.29 o
  -1  -2  13       13.98       16.72      5.21 o
   0  -2  13        0.09       -1.83      3.52 o
   1  -2  13        3.78        1.30      4.74 o
   2  -2  13       27.24       20.44      7.86 o
   4  -2  13        0.09        1.22      9.53 o
   5  -2  13        0.12        5.93     10.61 o
  -6  -1  13       14.70        8.60     12.25 o
  -5  -1  13        4.12        6.03      6.72 o
  -4  -1  13        0.06       -0.54      1.35 o
  -3  -1  13        0.08       -0.75      2.63 o
  -2  -1  13        0.64        1.53      5.41 o
  -1  -1  13        0.71       -1.25      2.36 o
   0  -1  13        2.57       -0.84      3.31 o
   1  -1  13       32.84       31.62      5.26 o
   2  -1  13        7.32        9.15      8.01 o
   3  -1  13       21.10       22.96      8.97 o
   4  -1  13        0.45        6.04      9.26 o
   5  -1  13       18.64       29.88      9.71 o
  -6   0  13       37.45       38.99      6.95 o
  -5   0  13        6.44        7.32      6.48 o
  -4   0  13        1.76        0.16      2.92 o
  -3   0  13        5.78        5.31      5.42 o
  -2   0  13        8.98        7.11      5.32 o
  -1   0  13        0.16       -2.17      8.50 o
   0   0  13        0.55       -0.38      1.66 o
   1   0  13        4.70        3.74      5.19 o
   2   0  13        0.04        2.45      8.56 o
   3   0  13        3.24        4.12      8.29 o
   4   0  13       13.47       26.26      9.55 o
   5   0  13        6.11       17.80     10.38 o
  -7   1  13       64.54       71.52      9.93 o
  -6   1  13        0.24        0.06      3.27 o
  -5   1  13        8.82       12.64      7.24 o
  -4   1  13        8.89        7.75      6.48 o
  -3   1  13        0.05       -0.25      4.98 o
  -2   1  13        0.23       -1.31      2.06 o
  -1   1  13       40.75       36.01      6.78 o
   0   1  13       50.81       49.96      3.94 o
   1   1  13        9.58       12.30      3.84 o
   2   1  13        5.23        4.55      5.06 o
   3   1  13       17.27       20.58      5.73 o
   4   1  13       24.84       32.11      6.55 o
   5   1  13        0.66       -1.10     16.74 o
  -7   2  13       16.71       15.11      9.87 o
  -6   2  13        0.48        0.74     14.09 o
  -5   2  13        9.84        9.80      8.56 o
  -4   2  13        0.35        1.96      7.78 o
  -3   2  13        9.91        7.23      7.75 o
  -2   2  13        3.50        0.46      1.62 o
  -1   2  13       44.47       47.99      4.79 o
   0   2  13       52.10       39.46      5.01 o
   1   2  13        1.68       -2.27      2.47 o
   2   2  13       14.01       18.65      4.56 o
   3   2  13       35.07       43.02      7.65 o
   4   2  13        8.74        8.58      8.91 o
  -6   3  13        1.95        2.96      9.37 o
  -5   3  13        0.03        2.10      8.50 o
  -4   3  13        0.40        0.59      8.05 o
  -3   3  13        1.94       -0.51      3.31 o
  -2   3  13       20.73       17.89      4.99 o
  -1   3  13       47.81       52.89      5.05 o
   0   3  13        2.89        7.51      5.98 o
   1   3  13        8.66        4.18      5.07 o
   2   3  13        0.00        0.77      7.29 o
   3   3  13        2.60       -1.74      7.68 o
  -5   4  13       13.93       19.59      9.21 o
  -4   4  13       12.49       18.06      9.43 o
  -3   4  13        0.12       -1.44      2.45 o
  -2   4  13        5.96        4.22      5.53 o
  -1   4  13        0.57        4.19      5.27 o
   0   4  13        8.19       12.60      5.54 o
   1   4  13        0.00        0.41      3.36 o
   2   4  13        0.57        0.32      8.38 o
  -3   5  13        0.02        2.28      5.11 o
  -2   5  13        7.10        7.45      6.31 o
  -1   5  13        0.10        3.02      5.97 o
   0   5  13       42.72       48.66      8.05 o
   1   5  13        0.01       -1.08     11.63 o
  -2  -5  14        0.50        0.01      0.41 o
  -1  -5  14       24.91       28.97     10.21 o
   0  -5  14        5.22        5.94     10.40 o
  -3  -4  14        1.31        1.40     12.34 o
  -2  -4  14        0.81        0.79     10.15 o
  -1  -4  14       13.78       17.36      9.89 o
   0  -4  14        3.30        3.58      9.93 o
   1  -4  14        2.29        6.40     10.34 o
   2  -4  14        7.97        6.63      6.96 o
  -4  -3  14        9.33        9.51     11.46 o
  -1  -3  14        2.71        4.53     10.02 o
   0  -3  14        0.07       -1.60      3.47 o
   1  -3  14       12.79       11.91      6.37 o
   2  -3  14        1.46       -0.10      0.83 o
   3  -3  14        0.02       -0.68    196.75 o
  -4  -2  14        1.32        5.31     12.54 o
  -2  -2  14       10.80       13.95      8.98 o
   0  -2  14        3.09       -0.03      1.88 o
   1  -2  14        0.01        0.45      8.89 o
   2  -2  14        2.60       -2.30      3.10 o
   3  -2  14        1.26       -0.61      2.30 o
  -5  -1  14        4.29        0.47     13.57 o
  -4  -1  14        6.07        3.54      5.44 o
  -3  -1  14       56.16       54.45      9.04 o
  -2  -1  14        3.87        5.55      8.81 o
  -1  -1  14        4.68        8.97      8.50 o
   0  -1  14        2.39        3.86      6.26 o
   1  -1  14       16.02       14.29      6.51 o
   2  -1  14        4.93        7.83     10.57 o
   3  -1  14        0.04        6.38     11.31 o
  -5   0  14        0.15       -0.12      5.26 o
  -4   0  14        0.01        1.53     11.42 o
  -3   0  14        3.86       -0.69      1.61 o
  -2   0  14        1.41       -1.04      7.33 o
  -1   0  14       11.53       10.52      8.14 o
   0   0  14       24.47       30.19      8.77 o
   1   0  14        1.23        8.32      9.95 o
   2   0  14        0.79        0.03      3.34 o
   3   0  14        0.56        7.30     10.70 o
  -5   1  14        0.08       -0.50      4.34 o
  -4   1  14        1.08        4.91     10.36 o
  -3   1  14        4.01       -0.92      2.49 o
  -2   1  14        1.70        4.47      8.20 o
  -1   1  14       28.77       21.10      8.46 o
   0   1  14        0.29       -0.31      6.48 o
   1   1  14       13.09       11.50      9.05 o
   2   1  14        0.50        3.09     10.51 o
   3   1  14        0.07       10.96     11.54 o
  -4   2  14       33.66       34.76      9.68 o
  -3   2  14        0.09        2.77      8.62 o
  -2   2  14        5.18        1.81      8.98 o
  -1   2  14       82.74       68.94      8.98 o
   0   2  14       57.90       45.58      9.53 o
   2   2  14        3.82        5.53      8.34 o
  -2   3  14       20.28       29.47      8.24 o
  -1   3  14       27.68       27.83      8.53 o
   0   3  14        0.04       -0.68     23.84 o
   1   3  14        0.11       -2.45      5.18 o
  -2   4  14       17.80       14.00      9.04 o
  -1   4  14        1.25        2.32      9.25 o
   0   4  14        1.99        4.60      9.09 o
 
